# Supplementary material for: Magnetoencephalography recordings reveal the spatiotemporal dynamics of recognition memory for complex versus simple auditory sequences
Source: Commun Biol. 2022 Nov 19;5:1272. doi: 10.1038/s42003-022-04217-8 (PMC9675809; doi:10.1038/s42003-022-04217-8)
Supplement: Supplementary file 3 — Supplementary Data 1 [file 42003_2022_4217_MOESM3_ESM.xlsx]

## Sheet: Response_accuracy
ID#	tonal_memorized	tonal_novel	atonal_memorized	atonal_novel
1	35	40	35	38
2	37	38	32	38
3	39	39	36	37
4	36	40	34	39
5	21	34	22	34
6	38	21	25	34
7	37	29	32	34
8	39	39	37	38
9	32	30	34	33
10	37	40	35	34
11	36	27	28	26
12	38	40	34	38
13	35	33	35	34
14	38	35	34	36
15	38	40	36	39
16	39	38	26	34
17	39	40	36	38
18	39	39	35	38
19	38	36	31	37
20	37	28	36	30
21	39	40	31	36
22	37	36	36	36
23	36	35	27	34
24	32	34	30	37
25	38	40	35	36
26	39	40	39	36
27	39	40	34	40
28	36	34	18	35
29	38	30	36	35
30	33	36	26	39
31	39	39	32	38
32	37	34	30	35
33	35	35	20	27
34	38	38	36	40
35	29	29	28	30
36	30	31	23	34
37	31	30	36	33
38	31	30	31	26
39	22	23	16	26
40	28	27	22	28
41	29	35	36	34
42	31	30	34	34
43	36	35	24	24
44	32	28	27	26
45	35	40	33	31
46	31	35	28	36
47	26	39	30	37
48	22	24	37	35
49	39	40	38	38
50	39	36	36	35
51	20	36	26	39
52	39	39	35	31
53	31	39	29	34
54	39	33	34	37
55	38	38	38	39
56	21	23	19	28
57	38	35	33	38
58	37	37	36	35
59	39	40	33	38
60	17	18	27	32
61	31	27	31	27
62	32	36	23	32
63	14	11	21	21
64	37	36	35	38
65	34	40	29	36
66	39	40	35	38
67	40	35	28	37
68	37	40	25	39
69	40	39	31	35
70	39	39	35	39
71	34	33	35	37

## Sheet: Reaction_time_milliseconds
ID#	tonal_memorized	tonal_novel	atonal_memorized	atonal_novel
1	1541.7	1495.2	1739.9	1681.1
2	1496.5	1551.1	2112.3	1888.5
3	1952.9	1823	2175.2	1891.7
4	1820.4	1704.2	2180.6	1883.2
5	1882.5	1908.3	1872.2	2206.7
6	2147.3	2536.2	2333.9	2409.7
7	1997.3	2157.5	1865.6	1790.4
8	1406	1438.6	1438.9	1445.2
9	2321.6	2304.2	2091.2	2140.2
10	1261	1438	1512.7	1773.5
11	1401.3	1690.7	1612.9	1883.5
12	1478.6	1321.8	1928.9	1551.7
13	1934.4	1994.3	2247.5	1927
14	1563.2	1916.8	2052.8	2031
15	1454.2	1301.2	1693.3	1644.7
16	1705.2	1608	1870.3	2110.8
17	1263.9	1420.5	1362.5	1419.1
18	1633.1	1691.3	1820	2054.7
19	1775.2	1903.1	2334.6	1984.1
20	2064.8	1881.4	2121.1	1941.9
21	2113.2	1911.2	2198.1	2198.3
22	1493.9	1554.6	1762.4	1835.9
23	1326.6	1498.5	1575.5	1542.7
24	1826.6	2015.7	2187.4	1893
25	1764	1852.4	1815.2	1896.7
26	1677.6	2035	2023.2	2292.6
27	1382.2	1330.8	1931.7	1645.2
28	1916.3	1736.5	1759.1	1428.6
29	1636.5	1767.1	1703.9	1727.5
30	1365.5	1330.6	1366.6	1784.5
31	1514.5	1769.2	1796.6	1661.9
32	1658.6	1843.8	1703.2	1718.5
33	1834.7	2032.3	1901.8	2019.7
34	1467.5	1246.2	1649.5	1304.1
35	1816.4	1784.8	1724.1	1987.2
36	2178.4	2011.4	2026.6	1982.1
37	1935.2	2098.3	2125.2	1941.3
38	2369.3	2223.2	2074	2006.4
39	2149.3	2099.1	2093	2206.6
40	1951.1	1867	2087.1	2184
41	1984.5	2184.8	2045	2447.2
42	1890.8	2155.2	2103.3	2177.3
43	1753.1	1808.8	1889.8	2031
44	2002.2	2093.1	2145.9	2124
45	2089.1	2162.1	2305.9	2125
46	1599.6	1667.5	1728.9	1680.7
47	1668	1660	1505.8	1532.7
48	1909.8	1983	1651.7	1700.5
49	1668.7	1694.7	1917.4	2041.1
50	1377.2	1724.9	1516.9	1564.2
51	1598.6	1814.8	1732.5	1825.6
52	1432.5	1662.3	1604.4	1781.6
53	1902.1	1826	1740	1847.2
54	1766.5	1915	2137.6	2226
55	1708.4	1496.3	1991.1	1643.1
56	1807.1	2186.9	1655.1	2094.2
57	1485.6	1595.9	1512.7	1549.1
58	1822.7	1973.9	1681.4	1894.9
59	1708.3	1406.5	1667.3	1455.3
60	1863.1	1800	1873.7	1820.6
61	1536.6	1644.3	1527.1	1748.4
62	1789.9	1685.7	1937.7	2035
63	1899.8	2112.8	2335	1978.8
64	1641.2	1716.2	1635.4	1725.9
65	1633	1650.1	1817.9	1572.2
66	1655.1	1574.1	2073.5	1747.5
67	1592.9	1798.2	1849.1	1774
68	2270	1983	2457	1910.4
69	1317.8	1810.3	2077.1	2280.7
70	1624	2061.6	1497.8	1685.2
71	1720.29	1824.7	1955.53	2103.7
