# Supplementary material for: Magnetoencephalography recordings reveal the spatiotemporal dynamics of recognition memory for complex versus simple auditory sequences
Source: Commun Biol. 2022 Nov 19;5:1272. doi: 10.1038/s42003-022-04217-8 (PMC9675809; doi:10.1038/s42003-022-04217-8)
Supplement: Supplementary file 6 — Supplementary Data 4 [file 42003_2022_4217_MOESM6_ESM.xlsx]

## Sheet: Tonal_Memorized
Tone 1								Tone 2								Tone 3								Tone 4								Tone 5
Brain region	Hemisphere	T-stat	MNI coordinates					Brain region	Hemisphere	T-stat	MNI coordinates					Brain region	Hemisphere	T-stat	MNI coordinates					Brain region	Hemisphere	T-stat	MNI coordinates					Brain region	Hemisphere	T-stat	MNI coordinates
			X	Y	Z						X	Y	Z						X	Y	Z						X	Y	Z						X	Y	Z
Occipital Sup	R	6.57	18	-94	16			Cuneus	R	8.15	10	-86	24			Occipital Sup	L	6.93	-22	-70	40			Occipital Sup	L	6.76	-22	-70	40			Hippocampus	L	6.71	-30	-22	-8
Occipital Sup	R	6.54	18	-94	24			Cuneus	R	7.91	10	-86	32			Angular	L	6.67	-30	-70	48			Occipital Mid	L	6.63	-30	-78	40			Temporal Sup	L	6.5	-38	-22	0
Cuneus	R	6.54	10	-86	24			Cuneus	R	7.64	10	-78	24			Occipital Mid	L	6.62	-30	-78	40			Angular	L	6.57	-30	-70	48			Cuneus	R	6.44	18	-86	16
Cuneus	R	6.5	10	-94	24			Cuneus	R	7.62	10	-94	24			Cuneus	R	6.41	10	-94	24			Parietal Inf	L	6.44	-38	-62	56			Putamen	L	6.4	-30	-14	-8
Cuneus	R	6.26	10	-78	24			Cuneus	R	7.35	10	-78	32			Cuneus	R	6.4	10	-86	24			Parietal Sup	L	6.28	-22	-70	48			Temporal Sup	L	6.3	-46	-22	0
Cuneus	R	6.19	10	-86	32			Occipital Sup	R	7.32	18	-94	24			Occipital Sup	L	6.32	-30	-70	40			Angular	L	6.19	-38	-70	56			Insula	L	6.28	-38	-14	0
Occipital Mid	R	6.18	34	-94	16			Cuneus	R	7.3	10	-86	16			Cuneus	R	6.31	10	-86	16			Occipital Sup	L	6.19	-30	-70	40			Hippocampus	L	6.26	-30	-22	-16
Cuneus	R	6.1	10	-78	32			Cuneus	R	7.18	10	-94	32			Cuneus	R	6.3	10	-94	16			Precuneus	L	6.17	-6	-78	56			Insula	L	6.22	-38	-14	-8
Lingual	R	6.08	26	-94	-16			Occipital Sup	R	6.97	18	-94	16			Angular	L	6.26	-30	-62	48			Parietal Sup	L	6.14	-14	-70	64			Temporal Sup	L	6.2	-46	-14	-8
Occipital Mid	R	6.05	26	-94	16			Calcarine	R	6.88	10	-78	16			Occipital Sup	L	6.22	-22	-78	40			Angular	L	6.1	-30	-62	48			Putamen	L	6.17	-30	-14	0
Cuneus	R	6.01	10	-94	32			Occipital Mid	R	6.73	34	-94	16			Parietal Sup	L	6.19	-22	-70	48			Angular	L	6.07	-38	-62	48			Hippocampus	L	6.16	-30	-14	-16
Occipital Sup	R	5.89	26	-94	24			Cuneus	R	6.64	18	-86	16			Angular	L	6.18	-38	-62	48			Occipital Sup	L	5.99	-22	-70	32			Occipital Sup	R	6.13	18	-86	8
Occipital Sup	R	5.74	18	-94	32			Cuneus	R	6.62	10	-94	16			Angular	L	6.16	-38	-70	48			Occipital Sup	L	5.97	-22	-78	40			Temporal Sup	L	6.12	-46	-14	0
Occipital Inf	R	5.7	26	-94	-8			Occipital Sup	R	6.44	18	-86	24			Cuneus	R	6.11	10	-94	32			Parietal Sup	L	5.94	-30	-78	48			Occipital Sup	R	6.06	18	-94	16
Occipital Mid	R	5.68	26	-94	8			Cuneus	R	6.38	10	-86	40			Parietal Inf	L	6.05	-38	-62	56			Angular	L	5.93	-38	-70	48			Temporal Sup	L	6.02	-54	-14	-8
Occipital Mid	R	5.68	34	-86	16			Lingual	R	6.37	26	-94	-16			Occipital Sup	R	6.05	18	-94	24			Parietal Sup	L	5.86	-14	-78	56			Cuneus	R	5.96	10	-86	24
Cuneus	R	5.67	18	-86	16			Cuneus	R	6.26	10	-70	24			Cuneus	R	6.04	2	-86	32			Parietal Sup	L	5.85	-14	-70	56			Temporal Sup	L	5.95	-54	-14	0
Occipital Mid	R	5.65	34	-94	8			Lingual	L	6.23	-14	-94	-16			Parietal Sup	L	6.04	-14	-54	64			Cuneus	L	5.82	-14	-70	32			Temporal Mid	L	5.92	-46	-22	-8
Occipital Inf	R	5.61	34	-94	-8			Occipital Sup	R	6.21	18	-94	32			Cuneus	R	5.97	10	-78	24			Angular	L	5.8	-30	-62	40			Hippocampus	L	5.84	-22	-14	-16
Calcarine	R	5.57	10	-78	16			Occipital Mid	L	6.19	-30	-78	40			Angular	L	5.92	-30	-62	40			Precuneus	L	5.79	-6	-70	56			Occipital Sup	R	5.8	18	-94	24
Cuneus	R	5.55	10	-86	16			Cuneus	R	6.1	2	-86	32			Cuneus	R	5.92	2	-86	24			Precuneus	L	5.73	-14	-70	48			Hippocampus	L	5.79	-14	-14	-16
Occipital Sup	R	5.55	18	-86	24			Lingual	R	6.07	18	-94	-16			Parietal Sup	L	5.87	-30	-62	56			Precuneus	L	5.73	-6	-70	48			Insula	L	5.74	-38	-14	8
Calcarine	R	5.54	18	-94	-8			Postcentral	L	6.06	-22	-46	72			Parietal Sup	L	5.87	-14	-54	72			Cuneus	R	5.73	10	-86	24			Cuneus	R	5.74	10	-86	16
Fusiform	R	5.5	34	-78	-16			Cuneus	R	6.06	2	-78	32			Precuneus	R	5.86	10	-70	32			Cuneus	L	5.67	-14	-62	32			Fusiform	L	5.7	-38	-30	-16
Occipital Mid	R	5.41	26	-102	0			Precuneus	R	6.01	10	-70	32			Occipital Sup	R	5.86	18	-94	16			Angular	L	5.64	-38	-62	32			Insula	L	5.68	-30	-14	8
Occipital Sup	R	5.39	26	-86	32			Occipital Mid	L	6	-30	-94	8			Postcentral	L	5.85	-14	-46	72			Angular	L	5.6	-46	-70	32			Temporal Mid	L	5.68	-54	-22	-16
Occipital Mid	L	5.35	-30	-86	8			Precuneus	R	5.92	2	-78	40			Cuneus	R	5.83	10	-78	32			Cuneus	R	5.57	10	-94	16			Temporal Sup	L	5.66	-54	-22	0
Occipital Mid	R	5.35	26	-86	16			Calcarine	R	5.91	10	-86	8			Parietal Sup	L	5.83	-14	-54	56			Cuneus	R	5.56	10	-86	16			Thalamus	L	5.66	-14	-22	0
Occipital Mid	L	5.34	-30	-94	8			Calcarine	R	5.89	10	-78	8			Cuneus	R	5.83	10	-70	24			Precuneus	L	5.55	-14	-62	24			Occipital Mid	R	5.64	26	-94	16
Precuneus	R	5.31	2	-78	48			Occipital Mid	R	5.88	34	-86	16			Cuneus	R	5.79	2	-86	16			Parietal Sup	L	5.52	-14	-54	72			Heschl	L	5.63	-46	-14	8
Occipital Mid	L	5.29	-30	-86	0			Cuneus	R	5.87	2	-78	24			Parietal Sup	R	5.78	34	-46	56			Precuneus	L	5.52	-6	-70	40			Thalamus	L	5.63	-14	-14	0
Precuneus	R	5.29	2	-78	40			Occipital Sup	L	5.81	-22	-70	40			Lingual	R	5.77	18	-94	-16			Parietal Sup	L	5.5	-30	-70	56			Cuneus	R	5.61	10	-78	24
Cuneus	R	5.26	10	-86	40			Calcarine	R	5.81	10	-70	16			Parietal Sup	L	5.76	-14	-70	64			Precuneus	L	5.48	-6	-62	56			Calcarine	R	5.56	18	-78	16
Occipital Mid	R	5.26	34	-86	32			Occipital Sup	R	5.77	18	-86	8			Parietal Sup	L	5.74	-14	-46	64			Occipital Sup	L	5.47	-22	-62	40			Hippocampus	L	5.53	-22	-22	-16
Occipital Mid	L	5.26	-38	-86	0			Cuneus	R	5.77	2	-86	24			Parietal Sup	L	5.72	-30	-78	48			Parietal Sup	L	5.46	-14	-62	48			Temporal Mid	L	5.5	-46	-14	-16
Occipital Mid	R	5.26	34	-94	0			Occipital Sup	R	5.76	26	-94	24			Cuneus	R	5.72	10	-86	32			Precuneus	L	5.45	-14	-70	40			Temporal Sup	L	5.45	-62	-14	0
Occipital Mid	R	5.25	18	-94	0			Postcentral	L	5.71	-14	-46	72			Parietal Sup	L	5.71	-22	-78	48			Occipital Sup	L	5.44	-22	-62	32			Occipital Sup	R	5.45	18	-86	24
Lingual	R	5.25	18	-94	-16			Precuneus	R	5.7	10	-78	40			Parietal Sup	L	5.69	-14	-70	56			Parietal Sup	L	5.42	-30	-62	56			Calcarine	R	5.45	10	-78	16
Lingual	L	5.24	-14	-94	-16			Occipital Mid	R	5.7	26	-94	16			Postcentral	R	5.68	34	-30	72			Cuneus	L	5.42	-22	-62	24			Precuneus	R	5.44	2	-78	40
Fusiform	R	5.24	26	-70	-16			Calcarine	R	5.68	10	-94	0			Precuneus	L	5.67	-6	-46	16			Precuneus	L	5.42	-6	-70	64			Lingual	L	5.42	-6	-78	-8
Occipital Sup	R	5.23	18	-94	8			Occipital Sup	R	5.67	18	-78	24			Occipital Sup	L	5.67	-22	-70	32			Cuneus	R	5.39	10	-94	24			Insula	L	5.41	-30	-22	8
Lingual	R	5.22	26	-78	-16			Occipital Sup	R	5.65	18	-94	8			Angular	L	5.63	-38	-70	56			Parietal Inf	L	5.39	-38	-54	48			Occipital Mid	R	5.41	26	-86	16
Occipital Mid	R	5.21	18	-102	8			Calcarine	R	5.64	10	-94	8			Cuneus	R	5.6	2	-94	16			Parietal Sup	L	5.38	-22	-54	72			Heschl	L	5.41	-38	-22	8
Cuneus	R	5.2	10	-94	16			Calcarine	R	5.62	18	-78	16			Cuneus	R	5.58	2	-78	24			Parietal Sup	L	5.37	-14	-62	72			Temporal Mid	L	5.39	-54	-22	-8
Lingual	L	5.15	-14	-94	-8			Occipital Mid	R	5.58	34	-86	32			Temporal Sup	L	5.56	-46	-30	0			Cuneus	R	5.35	10	-78	24			Thalamus	L	5.38	-14	-22	8
Occipital Mid	L	5.13	-30	-94	16			Occipital Sup	R	5.56	26	-86	32			Temporal Inf	L	5.56	-54	-62	-8			Parietal Sup	L	5.34	-14	-54	56			ParaHippocamp	L	5.37	-30	-30	-16
Calcarine	R	5.11	18	-78	16			Calcarine	R	5.56	10	-102	0			Cuneus	R	5.55	2	-78	32			Parietal Sup	L	5.33	-22	-78	48			Supp Motor Ar	R	5.36	10	-14	56
Precuneus	R	5.11	10	-78	48			Calcarine	L	5.54	-22	-102	0			Parietal Sup	L	5.55	-14	-78	56			Parietal Sup	L	5.32	-14	-54	64			Cingulum Mid	R	5.33	10	-6	48
Cuneus	R	5.11	10	-70	24			Occipital Mid	R	5.52	18	-102	0			Postcentral	R	5.54	34	-30	64			Precuneus	L	5.32	-6	-78	48			Supp Motor Ar	R	5.33	10	-14	48
Lingual	L	5.1	-14	-86	-8			Calcarine	R	5.52	2	-94	8			Precuneus	L	5.54	-14	-70	48			Parietal Sup	L	5.31	-38	-54	56			Occipital Mid	R	5.32	34	-86	32
Occipital Sup	R	5.1	18	-86	8			Lingual	L	5.52	-14	-94	-8			Precuneus	R	5.54	2	-78	40			Precuneus	L	5.28	-6	-62	48			Temporal Inf	L	5.29	-46	-22	-24
Cuneus	R	5.1	2	-86	32			Parietal Sup	L	5.52	-14	-54	72			Parietal Sup	L	5.52	-14	-62	56			Parietal Sup	L	5.27	-14	-62	56			Occipital Mid	R	5.28	34	-94	16
Calcarine	R	5.09	2	-94	8			Lingual	R	5.51	18	-86	-16			Temporal Sup	L	5.51	-54	-30	16			Occipital Sup	L	5.26	-22	-86	40			Cuneus	R	5.28	10	-78	32
Occipital Mid	R	5.09	18	-102	0			Occipital Mid	R	5.5	18	-102	8			Parietal Sup	L	5.49	-22	-54	72			Precuneus	L	5.25	-14	-54	24			Temporal Sup	L	5.27	-62	-14	-8
Occipital Sup	R	5.09	26	-78	24			Parietal Sup	L	5.49	-14	-70	64			Temporal Sup	L	5.49	-62	-30	16			Precuneus	L	5.24	-6	-62	40			Lingual	L	5.25	-14	-94	-16
Parietal Sup	L	5.08	-22	-70	48			Calcarine	R	5.49	18	-94	-8			Calcarine	R	5.49	10	-78	16			Precuneus	L	5.22	-6	-62	64			Temporal Sup	L	5.24	-46	-22	8
Occipital Inf	R	5.08	34	-86	-8			Lingual	R	5.49	10	-78	0			Postcentral	R	5.49	26	-30	64			Parietal Sup	L	5.22	-14	-62	64			Front Med Orb	R	5.24	10	18	-24
Cuneus	R	5.06	2	-78	32			Occipital Sup	R	5.49	10	-102	8			Parietal Sup	L	5.48	-14	-62	64			Parietal Inf	L	5.18	-46	-54	56			Lingual	L	5.21	-14	-94	-8
Occipital Sup	R	5.06	26	-78	32			Occipital Sup	L	5.49	-22	-78	40			Parietal Sup	L	5.48	-30	-70	56			Occipital Sup	R	5.16	18	-94	16			Occipital Sup	R	5.21	26	-94	24
Calcarine	R	5.06	10	-94	-8			Occipital Mid	R	5.45	18	-94	0			Calcarine	R	5.47	2	-78	16			Precuneus	L	5.15	-14	-78	48			Cuneus	R	5.2	10	-94	24
Occipital Sup	R	5.05	26	-86	24			Calcarine	R	5.45	2	-78	16			Precuneus	L	5.47	-14	-78	48			Precuneus	L	5.14	-6	-62	24			Cuneus	R	5.19	2	-86	32
Angular	L	5.05	-30	-70	48			Cuneus	R	5.44	18	-86	32			Precuneus	L	5.44	-6	-70	56			Occipital Sup	L	5.14	-22	-78	32			Thalamus	L	5.19	-6	-22	8
Calcarine	R	5.04	2	-94	-8			Cuneus	R	5.43	2	-86	16			Precuneus	L	5.44	-14	-70	40			Precuneus	L	5.13	-6	-70	32			Cingulum Mid	R	5.18	2	-14	48
Precuneus	R	5.04	10	-70	32			Precuneus	L	5.43	-14	-70	48			Cuneus	R	5.42	18	-86	16			Calcarine	R	5.13	10	-78	16			Supp Motor Ar	R	5.17	10	-6	56
Occipital Mid	R	5.02	26	-94	0			Calcarine	R	5.42	10	-86	0			Precuneus	L	5.42	-6	-78	56			Angular	L	5.12	-22	-62	48			Cuneus	R	5.16	2	-78	32
Calcarine	R	5.01	10	-94	0			Parietal Sup	L	5.42	-22	-54	72			Temporal Sup	L	5.41	-46	-30	8			Precuneus	L	5.11	-6	-46	40			Lingual	L	5.15	-14	-86	-8
Parietal Sup	L	5	-14	-78	56			Occipital Inf	L	5.4	-22	-102	-8			Temporal Sup	L	5.41	-54	-22	0			Cuneus	L	5.11	-6	-70	24			Lingual	R	5.13	2	-70	0
Precuneus	R	5	10	-78	40			Angular	L	5.4	-38	-70	48			Precuneus	L	5.41	-6	-46	8			Precuneus	L	5.09	-6	-54	24			Fusiform	L	5.13	-38	-22	-24
Lingual	R	4.98	18	-86	-8			Precuneus	R	5.4	2	-70	32			Parietal Sup	R	5.4	42	-46	64			Parietal Sup	L	5.08	-14	-46	64			Calcarine	R	5.13	10	-78	8
Occipital Mid	L	4.96	-30	-94	0			Lingual	R	5.39	18	-86	-8			Precentral	R	5.4	26	-14	72			Occipital Sup	R	5.08	18	-94	24			Calcarine	R	5.11	18	-78	8
Occipital Mid	R	4.96	34	-86	8			Occipital Mid	L	5.39	-30	-94	16			Precentral	R	5.39	34	-22	72			Precuneus	L	5.06	-6	-54	16			Cingulum Mid	R	5.11	10	-22	48
Lingual	R	4.95	34	-86	-16			Lingual	L	5.39	-14	-86	-8			Temporal Sup	L	5.39	-54	-30	8			Cuneus	R	5.05	18	-86	16			Temporal Sup	L	5.09	-54	-14	8
Occipital Inf	R	4.94	18	-102	-8			Occipital Sup	L	5.37	-30	-70	40			Parietal Sup	L	5.39	-14	-62	72			Angular	L	5.03	-46	-70	40			Cuneus	R	5.09	10	-86	32
Calcarine	R	4.93	10	-102	0			Calcarine	L	5.35	-22	-94	0			Parietal Sup	L	5.38	-14	-62	48			Cuneus	R	5.02	10	-78	32			Temporal Mid	L	5.08	-54	-14	-16
Occipital Mid	R	4.93	34	-78	32			Occipital Inf	R	5.35	26	-94	-8			Parietal Sup	R	5.38	34	-54	56			Cuneus	R	5.01	10	-94	32			Hippocampus	L	5.07	-14	-6	-16
Calcarine	R	4.92	10	-78	8			Occipital Sup	R	5.34	26	-78	32			Calcarine	R	5.38	10	-86	8			Postcentral	L	5	-14	-38	80			Occipital Sup	R	5.06	26	-86	24
Cuneus	R	4.91	18	-86	32			Calcarine	R	5.32	2	-94	-8			Temporal Sup	L	5.37	-46	-22	0			Cuneus	L	5	-14	-70	24			Occipital Sup	R	5.05	18	-94	8
Fusiform	R	4.89	42	-78	-16			Parietal Sup	L	5.32	-14	-78	56			Temporal Sup	L	5.37	-62	-30	8			Postcentral	L	5	-14	-46	72			Supp Motor Ar	R	5.04	2	-14	56
Calcarine	R	4.89	10	-70	16			Calcarine	R	5.31	10	-86	-8			Calcarine	R	5.35	10	-94	8			Angular	L	4.97	-46	-62	32			Cingulum Mid	R	5.02	2	-14	40
Calcarine	R	4.89	2	-94	0			Occipital Mid	L	5.31	-30	-94	0			Parietal Sup	R	5.34	42	-46	56			Calcarine	L	4.96	-14	-62	16			Cuneus	R	5.02	10	-94	16
Occipital Sup	R	4.89	18	-78	24			Occipital Mid	R	5.31	26	-94	8			Calcarine	R	5.34	2	-94	8			Calcarine	L	4.96	-6	-62	16			Amygdala	L	5.01	-22	-6	-16
Calcarine	R	4.88	10	-86	-8			Precuneus	L	5.27	-14	-70	40			Angular	L	5.33	-22	-62	48			Cuneus	R	4.96	2	-78	24			Paracentr Lob	R	4.98	10	-22	56
Occipital Mid	R	4.84	34	-86	0			Calcarine	R	5.27	2	-94	0			Cuneus	R	5.33	10	-86	40			Cuneus	R	4.96	2	-86	32			Cingulum Mid	R	4.97	2	-22	48
Lingual	R	4.82	10	-78	0			Occipital Mid	R	5.27	26	-86	16			Precuneus	R	5.33	10	-62	24			Calcarine	R	4.95	2	-78	16			Calcarine	L	4.97	-22	-102	0
Lingual	L	4.8	-14	-78	-8			Calcarine	R	5.26	10	-94	-8			Parietal Sup	L	5.33	-22	-54	64			Precuneus	R	4.95	2	-78	40			Calcarine	R	4.96	2	-78	16
Occipital Inf	L	4.8	-38	-86	-8			Postcentral	L	5.25	-22	-46	64			Lingual	R	5.32	18	-86	-16			Precuneus	L	4.95	-6	-54	32			Occipital Sup	R	4.96	26	-86	32
Occipital Inf	L	4.78	-22	-94	-8			Parietal Sup	L	5.25	-30	-78	48			Temporal Sup	L	5.32	-46	-30	16			Angular	L	4.94	-38	-70	40			Cuneus	R	4.95	2	-78	24
Lingual	L	4.77	-14	-102	-8			Cuneus	R	5.25	18	-78	32			Precuneus	L	5.32	-6	-62	56			Parietal Inf	L	4.94	-38	-46	48			Cuneus	L	4.95	-14	-102	8
Precuneus	L	4.77	-6	-78	56			Cuneus	R	5.25	2	-70	24			Temporal Inf	L	5.31	-54	-62	-16			Precuneus	L	4.94	-14	-54	16			Cingulum Mid	R	4.95	2	-6	40
Calcarine	R	4.77	10	-86	8			Parietal Sup	L	5.24	-22	-70	48			Calcarine	R	5.28	2	-86	8			Cingulum Mid	L	4.93	-6	-46	32			Putamen	L	4.93	-30	-6	0
Cuneus	R	4.76	18	-78	32			Angular	L	5.24	-30	-70	48			Temporal Mid	L	5.25	-54	-30	0			Angular	L	4.93	-38	-62	40			Lingual	R	4.91	2	-78	0
Putamen	R	-4.77	26	-6	8			Precuneus	R	5.23	10	-70	40			Precuneus	R	5.24	10	-78	40			Precuneus	L	4.9	-6	-46	48			Supp Motor Ar	R	4.89	10	-14	64
Temporal Mid	R	-4.78	58	-30	-8			Parietal Sup	L	5.23	-14	-70	56			Occipital Sup	L	5.23	-22	-62	40			Cingulum Mid	L	4.89	-6	-38	40			Occipital Sup	R	4.89	18	-94	32
Temporal Sup	L	-4.83	-54	-22	0			Occipital Inf	L	5.23	-22	-94	-8			Postcentral	L	5.23	-14	-38	64			Cuneus	R	4.89	10	-86	32			Calcarine	L	4.89	-14	-94	0
Rolandic Oper	R	-4.92	42	-6	16			Precuneus	R	5.22	2	-78	48			Precuneus	R	5.22	10	-62	32			Cingulum Mid	L	4.86	-6	-38	32			Cingulum Mid	R	4.89	10	-6	40
Heschl	L	-4.95	-38	-22	8			Angular	L	5.21	-38	-70	40			Precuneus	R	5.21	10	-70	40			Precuneus	L	4.86	-6	-54	56			Cingulum Mid	R	4.88	2	-22	40
Postcentral	R	-4.97	58	-14	24			Occipital Inf	R	5.21	34	-86	-8			Angular	L	5.21	-38	-70	40			Precuneus	L	4.84	-6	-54	40			Supp Motor Ar	R	4.87	2	-6	48
Thalamus	R	-5.02	18	-14	8			Calcarine	R	5.21	2	-86	8			Cuneus	L	5.21	-14	-62	32			Occipital Sup	L	4.84	-22	-70	24			ParaHippocamp	L	4.86	-30	-22	-24
Temporal Mid	R	-5.04	58	-22	-16			Lingual	R	5.2	10	-70	8			Occipital Sup	L	5.21	-22	-86	40			Precuneus	L	4.84	-6	-54	48			Lingual	R	4.86	10	-78	0
Temporal Mid	R	-5.09	66	-22	-8			Cuneus	R	5.18	2	-94	16			Postcentral	L	5.2	-14	-38	80			Precuneus	L	4.84	-6	-62	32			Supp Motor Ar	R	4.85	2	-22	56
Pallidum	R	-5.1	26	-6	0			Occipital Sup	L	5.17	-22	-70	32			Calcarine	R	5.2	10	-70	16			Cuneus	R	4.83	2	-86	24			Lingual	R	4.84	2	-70	8
Temporal Mid	L	-5.12	-46	-38	0			Lingual	R	5.17	10	-70	0			SupraMarginal	L	5.19	-62	-30	24			Calcarine	R	4.81	10	-78	8			Thalamus	L	4.84	-6	-14	0
Temporal Sup	L	-5.15	-54	-22	8			Parietal Sup	L	5.17	-14	-46	64			SupraMarginal	L	5.18	-54	-30	24			Occipital Mid	L	4.81	-38	-70	32			Temporal Sup	L	4.83	-54	-22	8
Temporal Sup	L	-5.17	-46	-22	8			Occipital Mid	L	5.16	-30	-78	32			Temporal Sup	L	5.18	-62	-38	16			Calcarine	R	4.81	2	-70	16			Putamen	L	4.81	-30	-6	-8
Temporal Sup	L	-5.18	-38	-22	0			Precuneus	L	5.16	-6	-78	56			Occipital Sup	L	5.18	-22	-78	32			Cuneus	R	4.77	2	-78	32			Cingulum Mid	R	4.81	2	-6	32
Temporal Sup	L	-5.2	-46	-22	0			Lingual	L	5.16	-14	-102	-8			Temporal Mid	L	5.17	-46	-22	-8			Postcentral	L	4.77	-14	-38	72			Thalamus	L	4.81	-6	-14	16
Temporal Sup	R	-5.23	58	-6	0			Occipital Sup	R	5.16	26	-86	24			Calcarine	R	5.17	10	-94	0			Cuneus	L	4.76	-6	-78	40			Occipital Inf	L	4.8	-22	-102	-8
Temporal Sup	L	-5.25	-54	-30	8			Parietal Sup	L	5.15	-14	-54	64			Postcentral	L	5.17	-14	-38	72											Calcarine	R	4.79	2	-70	16
Temporal Mid	L	-5.26	-54	-30	-8			Occipital Mid	L	5.15	-22	-86	8			Precuneus	R	5.16	2	-78	48											Fusiform	R	4.79	26	2	-40
Temporal Sup	L	-5.28	-38	-30	8			Calcarine	R	5.11	2	-78	8			Occipital Mid	L	5.15	-30	-70	32											Occipital Mid	R	4.78	26	-94	8
Temporal Sup	R	-5.31	66	-22	8			Precuneus	R	5.11	2	-70	40			Calcarine	R	5.15	2	-78	8
Postcentral	R	-5.32	66	-14	24			Parietal Sup	L	5.1	-14	-62	72			Temporal Sup	L	5.14	-46	-22	8
Thalamus	R	-5.33	10	-14	0			Precuneus	R	5.09	10	-62	24			Rolandic Oper	L	5.14	-38	-22	16
Thalamus	R	-5.33	18	-22	8			Precuneus	L	5.09	-14	-78	48			Precuneus	L	5.13	-6	-70	64
Temporal Mid	R	-5.36	50	-22	-16			Lingual	L	5.09	-6	-78	-8			Calcarine	R	5.13	2	-94	-8
Temporal Mid	L	-5.39	-46	-30	-8			Occipital Mid	L	5.08	-30	-70	32			Parietal Sup	R	5.13	34	-54	64
Temporal Sup	L	-5.39	-46	-30	8			Precuneus	R	5.08	10	-62	32			Precuneus	L	5.12	-6	-62	48
SupraMarginal	R	-5.42	66	-22	16			Occipital Sup	R	5.08	26	-78	24			Frontal Sup	R	5.12	26	-6	72
Temporal Mid	R	-5.48	58	-14	-8			Lingual	L	5.08	-6	-94	-8			Precuneus	L	5.11	-6	-54	16
Putamen	R	-5.49	34	-6	0			Lingual	L	5.06	-6	-86	-8			Calcarine	R	5.11	10	-78	8
Temporal Mid	L	-5.5	-54	-30	0			Calcarine	R	5.06	2	-86	0			Cingulum Post	R	5.09	10	-46	32
Rolandic Oper	R	-5.54	42	-22	16			Occipital Mid	R	5.03	34	-94	8			Calcarine	R	5.08	10	-86	0
Temporal Mid	R	-5.55	58	-22	0			Lingual	R	5.03	10	-78	-8			Calcarine	R	5.07	2	-70	16
Rolandic Oper	R	-5.58	50	-6	16			Parietal Sup	L	5.03	-14	-62	64			Cuneus	L	5.07	-14	-70	32
Postcentral	R	-5.68	66	-6	16			Precuneus	L	5.03	-6	-70	64			SupraMarginal	L	5.06	-54	-38	40
Temporal Mid	L	-5.71	-46	-38	-8			Calcarine	R	5.01	2	-70	16			Precuneus	L	5.05	-6	-70	48
Rolandic Oper	R	-5.76	66	-6	8			Occipital Mid	L	5.01	-22	-94	8			Parietal Sup	L	5.04	-30	-62	64
Insula	R	-5.78	50	-6	0			Occipital Inf	R	4.99	34	-94	-8			Cuneus	R	5.04	2	-70	24
Temporal Mid	R	-5.79	66	-14	0			Occipital Mid	R	4.99	34	-78	32			Precuneus	L	5.04	-6	-54	56
Thalamus	R	-5.8	10	-22	0			Occipital Sup	L	4.99	-22	-94	16			Calcarine	R	5.04	2	-86	0
Putamen	R	-5.87	34	-6	8			Lingual	R	4.98	26	-86	-16			Postcentral	R	5.04	34	-38	72
Temporal Mid	R	-5.92	58	-22	-8			Parietal Sup	L	4.97	-14	-62	48			Cingulum Mid	R	5.03	10	-30	48
Insula	R	-5.94	42	-6	0			Parietal Sup	L	4.97	-14	-62	56			Cingulum Mid	R	5.03	10	-38	40
Temporal Sup	R	-5.98	58	-22	8			Precuneus	L	4.97	-6	-62	56			Postcentral	R	5.03	26	-30	56
Rolandic Oper	R	-6.02	50	-22	16			Precuneus	L	4.95	-6	-54	64			Occipital Sup	R	5.01	18	-86	8
Temporal Sup	R	-6.03	50	-22	0			Calcarine	R	4.94	2	-86	-8			Temporal Mid	L	5.01	-46	-30	-8
Thalamus	R	-6.08	18	-22	0			Precuneus	L	4.94	-6	-62	64			Lingual	R	5.01	10	-78	0
Temporal Sup	R	-6.1	50	-14	-8			Occipital Mid	L	4.93	-30	-86	8			Parietal Inf	R	5	34	-46	48
SupraMarginal	R	-6.13	58	-22	16			Occipital Sup	R	4.92	26	-86	40			Precuneus	L	5	-6	-62	24
Temporal Sup	L	-6.21	-46	-30	0			Precuneus	L	4.92	-6	-70	56			Parietal Sup	R	5	34	-46	64
Postcentral	R	-6.27	58	-6	16			Postcentral	L	4.92	-14	-38	80			Precuneus	L	4.99	-6	-54	48
Thalamus	R	-6.28	18	-14	0			Precuneus	L	4.92	-6	-78	48			Cingulum Post	R	4.99	10	-54	32
Insula	R	-6.35	42	-6	8			Occipital Sup	L	4.91	-22	-78	32			Temporal Sup	L	4.99	-38	-22	0
Rolandic Oper	R	-6.49	58	-6	8			Precuneus	L	4.89	-6	-54	56			Postcentral	R	4.98	34	-38	64
Rolandic Oper	R	-6.53	50	-6	8			Calcarine	R	4.89	18	-78	8			Calcarine	R	4.98	2	-94	0
Thalamus	R	-6.53	26	-22	0			Lingual	R	4.88	2	-78	0			Paracentr Lob	R	4.98	18	-22	64
Heschl	R	-6.6	42	-22	8			Precuneus	L	4.88	-6	-70	48			Parietal Sup	L	4.98	-22	-70	56
Temporal Sup	R	-6.63	50	-22	8			Occipital Mid	R	4.88	42	-78	32			Precuneus	R	4.98	10	-46	40
Temporal Sup	R	-6.63	66	-14	8			Occipital Sup	L	4.88	-22	-86	40			Cingulum Mid	R	4.98	10	-22	48
Putamen	R	-6.71	34	-14	0			Occipital Mid	R	4.88	34	-86	24			Caudate	L	4.97	-14	-14	24
Insula	R	-6.76	42	-14	16			Occipital Mid	R	4.88	34	-94	0			Occipital Sup	R	4.97	18	-86	24
Temporal Sup	R	-6.87	58	-14	0			Parietal Sup	L	4.86	-22	-78	48			Postcentral	R	4.97	26	-30	72
Insula	R	-7.06	42	-14	0			Postcentral	L	4.85	-6	-54	72			Parietal Sup	L	4.96	-38	-54	56
Putamen	R	-7.11	34	-14	8			Angular	L	4.84	-30	-62	40			Precuneus	L	4.95	-6	-62	64
Postcentral	R	-7.22	58	-14	16			Occipital Mid	R	4.83	42	-86	24			Calcarine	L	4.95	-6	-62	16
Postcentral	R	-7.22	66	-14	16			Lingual	L	4.82	-14	-78	-8			Calcarine	R	4.95	10	-102	0
Temporal Sup	R	-7.22	50	-14	0			Precuneus	R	4.82	10	-62	40			Occipital Sup	R	4.93	10	-102	8
Rolandic Oper	R	-7.23	50	-14	16			Cuneus	R	4.82	18	-70	24			Precentral	R	4.93	34	-30	56
Heschl	R	-7.59	58	-14	8			Occipital Mid	L	4.8	-30	-86	16			Rolandic Oper	L	4.93	-46	-22	16
Insula	R	-7.65	42	-14	8			Occipital Inf	R	4.79	18	-102	-8			Precuneus	R	4.93	2	-70	32
Heschl	R	-7.68	50	-14	8			Precuneus	R	4.79	10	-78	48			Parietal Sup	L	4.91	-22	-62	64
								Parietal Sup	L	4.78	-14	-54	56			Precuneus	L	4.91	-6	-46	56
																Parietal Inf	R	4.91	34	-54	48
																Lingual	R	4.9	2	-78	0
																Precuneus	L	4.9	-6	-46	64
																Precuneus	L	4.9	-6	-78	48
																Cingulum Mid	R	4.9	2	-38	40
																Temporal Inf	L	4.89	-54	-54	-24
																Occipital Sup	R	4.89	18	-94	8
																Lingual	R	4.89	10	-78	-8
																Cingulum Mid	R	4.89	10	-30	40
																Lingual	R	4.88	2	-70	8
																Angular	L	4.87	-38	-62	40
																Calcarine	R	4.87	2	-62	16
																Calcarine	R	4.85	10	-86	-8
																Occipital Sup	R	4.85	18	-94	32
																Temporal Sup	L	4.85	-62	-22	0
																Temporal Mid	L	4.85	-54	-30	-8
																Cuneus	L	4.85	-14	-78	40
																Precuneus	L	4.84	-6	-54	64
																Supp Motor Ar	R	4.83	18	-14	64
																Parietal Inf	L	4.81	-54	-38	48
																Precentral	R	4.81	18	-14	72
																Heschl	L	4.81	-38	-22	8
																Precuneus	L	4.81	-6	-54	24
																Precuneus	L	4.8	-14	-62	24
																Occipital Sup	L	4.8	-22	-62	32
																Precuneus	R	4.8	10	-62	40
																Postcentral	L	4.8	-6	-54	72
																Temporal Sup	L	4.8	-38	-30	16
																Cuneus	L	4.8	-6	-70	24
																Precuneus	R	4.79	10	-54	40
																Lingual	R	4.79	26	-94	-16
																Supp Motor Ar	R	4.79	10	-14	48
																Calcarine	R	4.79	2	-86	-8
																Parietal Inf	L	4.79	-38	-54	48
																Precuneus	L	4.78	-6	-62	40
																Paracentr Lob	L	4.77	-6	-38	56
																Parietal Sup	L	4.77	-22	-54	56
																Precuneus	L	4.77	-6	-70	40
																SupraMarginal	L	4.77	-62	-38	32
																Precuneus	L	4.77	-6	-54	40
																Occipital Mid	R	4.77	18	-102	0
																Lingual	R	4.77	2	-70	0
																Postcentral	R	4.76	34	-38	56

## Sheet: Tonal_Novel
Tone 1								Tone 2								Tone 3								Tone 4								Tone 5
Brain region	Hemisphere	T-stat	MNI coordinates					Brain region	Hemisphere	T-stat	MNI coordinates					Brain region	Hemisphere	T-stat	MNI coordinates					Brain region	Hemisphere	T-stat	MNI coordinates					Brain region	Hemisphere	T-stat	MNI coordinates
			X	Y	Z						X	Y	Z						X	Y	Z						X	Y	Z						X	Y	Z
Cuneus	L	7.82	-14	-94	8			Parietal Sup	L	8.33	-30	-54	64			Parietal Sup	L	7.34	-30	-54	64			Parietal Sup	L	7.03	-30	-54	64			Precentral	R	6.07	42	-6	64
Occipital Sup	L	7.75	-22	-94	16			Parietal Sup	L	8.31	-38	-54	64			Calcarine	L	7.3	-14	-86	8			Parietal Sup	L	6.73	-30	-54	56			Front Mid	R	5.88	34	2	56
Occipital Mid	L	7.35	-30	-94	16			Occipital Sup	L	8.02	-22	-70	40			Occipital Sup	L	7.17	-30	-70	40			Angular	L	6.63	-46	-70	40			Parietal Sup	L	5.87	-30	-78	48
Calcarine	L	7.3	-14	-86	8			Parietal Sup	L	7.68	-30	-54	56			Calcarine	L	7.07	-14	-86	16			Angular	L	6.39	-46	-62	40			Parietal Sup	L	5.86	-30	-54	64
Occipital Mid	L	7.22	-22	-94	8			Cuneus	L	7.61	-14	-94	8			Angular	L	6.96	-38	-78	40			Precentral	R	6.14	34	-14	64			Precentral	R	5.76	42	-14	64
Occipital Sup	L	7.07	-22	-78	40			Occipital Sup	L	7.53	-22	-94	16			Cuneus	L	6.96	-14	-94	8			Parietal Inf	L	6.13	-30	-54	48			Parietal Sup	L	5.74	-22	-78	48
Occipital Sup	L	7.01	-14	-94	16			Calcarine	L	7.47	-14	-94	0			Parietal Sup	L	6.84	-30	-54	56			Postcentral	L	6.12	-30	-46	64			Postcentral	R	5.72	34	-38	72
Calcarine	L	7	-14	-94	0			Occipital Mid	L	7.46	-30	-78	40			Occipital Sup	L	6.63	-22	-70	40			Parietal Sup	L	5.97	-22	-78	48			Postcentral	R	5.68	26	-38	64
Occipital Sup	L	6.92	-22	-70	40			Calcarine	L	7.46	-14	-86	8			Occipital Sup	L	6.5	-22	-78	40			Precentral	R	5.92	42	-14	64			Precentral	R	5.67	34	-6	56
Occipital Sup	L	6.91	-22	-94	24			Occipital Sup	L	7.44	-22	-78	40			Cuneus	L	6.47	-14	-86	40			Parietal Sup	L	5.89	-38	-54	64			Parietal Inf	L	5.65	-30	-54	48
Lingual	L	6.9	-6	-94	-8			Lingual	L	7.4	-6	-94	-8			Occipital Sup	L	6.42	-14	-94	16			Angular	L	5.8	-38	-70	40			Precentral	R	5.6	34	-14	64
Occipital Inf	L	6.88	-38	-86	-8			Lingual	L	7.32	-14	-94	-8			Occipital Sup	L	6.4	-22	-86	40			Parietal Sup	L	5.79	-38	-46	64			Parietal Sup	L	5.59	-30	-54	56
Lingual	L	6.85	-6	-86	-8			Lingual	L	7.31	-6	-86	-8			Occipital Mid	L	6.4	-30	-78	40			Postcentral	L	5.74	-30	-46	72			Postcentral	R	5.53	26	-38	72
Lingual	L	6.81	-14	-94	-16			Calcarine	R	7.28	2	-94	-8			Occipital Sup	L	6.36	-22	-94	24			Postcentral	R	5.73	34	-38	64			Parietal Sup	L	5.52	-38	-46	64
Calcarine	R	6.79	26	-70	8			Occipital Sup	L	7.25	-30	-70	40			Postcentral	L	6.34	-30	-46	64			Precentral	R	5.71	42	-6	64			Occipital Sup	L	5.51	-22	-78	40
Cuneus	L	6.75	-14	-102	8			Occipital Sup	L	7.19	-22	-86	40			Calcarine	L	6.28	-14	-94	0			Postcentral	L	5.68	-30	-38	72			Postcentral	R	5.47	34	-38	64
Calcarine	L	6.73	-14	-102	0			Calcarine	L	7.18	-14	-86	0			Occipital Mid	L	6.26	-30	-70	32			Precentral	R	5.59	42	-22	64			Front Mid	R	5.45	34	-6	64
Parietal Sup	L	6.7	-22	-78	48			Angular	L	7.06	-38	-78	40			Parietal Sup	L	6.16	-22	-78	48			Precentral	R	5.59	34	-14	72			Angular	L	5.36	-30	-54	40
Occipital Sup	L	6.7	-14	-94	24			Parietal Sup	L	7.05	-30	-78	48			Parietal Sup	L	6.14	-38	-54	64			Angular	L	5.57	-30	-62	40			Postcentral	L	5.3	-30	-46	64
Lingual	L	6.68	-14	-94	-8			Calcarine	L	7.02	-6	-86	0			Calcarine	L	6.14	-14	-86	0			Parietal Sup	L	5.56	-30	-46	56			Angular	L	5.25	-38	-78	40
Occipital Mid	R	6.64	34	-78	0			Parietal Sup	L	6.99	-22	-78	48			Occipital Sup	L	6.12	-14	-94	24			Occipital Sup	L	5.53	-30	-70	40			Occipital Sup	L	5.19	-22	-70	40
Occipital Sup	L	6.61	-22	-86	40			Lingual	L	6.96	-14	-94	-16			Parietal Inf	L	6.09	-30	-54	48			Postcentral	R	5.53	42	-38	64			Paracentr Lob	R	5.19	18	-38	72
Calcarine	L	6.59	-6	-86	0			Occipital Sup	L	6.96	-22	-62	32			Calcarine	L	6.08	-6	-86	0			Angular	L	5.52	-30	-54	40			Precentral	R	5.16	34	-14	56
Parietal Sup	L	6.58	-30	-54	64			Occipital Mid	L	6.94	-22	-94	8			Angular	L	6.07	-46	-70	40			Postcentral	R	5.48	34	-38	56			Postcentral	R	5.16	42	-38	64
Calcarine	L	6.56	-14	-86	0			Parietal Sup	L	6.91	-30	-46	56			Angular	L	6.06	-38	-70	40			Parietal Sup	L	5.48	-30	-78	48			Precentral	R	5.15	34	-22	64
Occipital Mid	R	6.53	26	-102	0			Occipital Sup	L	6.87	-22	-62	40			Parietal Sup	L	6.05	-30	-78	48			Postcentral	R	5.46	26	-38	56			Postcentral	L	5.14	-30	-46	72
Fusiform	R	6.52	34	-70	-16			Occipital Mid	L	6.75	-30	-94	16			SupraMarginal	L	6.04	-62	-38	24			Parietal Inf	L	5.43	-30	-46	40			Precentral	R	5.14	34	-22	56
Calcarine	R	6.48	10	-94	-8			Lingual	L	6.74	-14	-102	-8			Occipital Sup	L	6.02	-22	-94	16			Precentral	R	5.43	34	-14	56			Precentral	R	5.13	42	-6	56
Occipital Mid	L	6.48	-22	-86	8			Postcentral	L	6.69	-30	-46	64			Calcarine	L	5.99	-14	-78	16			Front Mid	R	5.41	34	-6	64			Angular	L	5.12	-46	-70	40
Occipital Mid	L	6.45	-22	-86	16			Calcarine	L	6.63	-14	-102	0			Angular	L	5.99	-46	-62	40			Precentral	R	5.41	34	-6	56			Occipital Mid	L	5.11	-30	-78	40
Lingual	R	6.42	34	-86	-16			Fusiform	R	6.56	42	-70	-16			Cuneus	L	5.98	-6	-86	24			Precentral	R	5.34	34	-22	56			Precentral	R	5.09	42	-22	64
Occipital Sup	L	6.38	-22	-86	24			Occipital Sup	L	6.56	-14	-94	16			Cuneus	L	5.95	-6	-86	32			Precentral	R	5.32	34	-22	64			Precentral	R	5.07	42	2	56
Lingual	L	6.38	-14	-102	-8			Calcarine	R	6.55	26	-70	8			Postcentral	L	5.95	-30	-38	72			Parietal Sup	L	5.26	-38	-46	56			Parietal Sup	L	5.05	-30	-46	56
Lingual	R	6.38	26	-94	-16			Parietal Sup	L	6.53	-22	-70	48			Postcentral	L	5.95	-30	-46	72			Parietal Sup	L	5.25	-30	-62	64			Postcentral	R	5.05	26	-30	64
Occipital Mid	L	6.36	-30	-94	0			Occipital Sup	L	6.51	-22	-94	24			Occipital Sup	L	5.92	-22	-86	24			Angular	L	5.24	-38	-62	40			Parietal Inf	L	5.05	-30	-46	40
Occipital Inf	L	6.36	-38	-86	-16			Parietal Inf	L	6.5	-30	-46	48			Cuneus	L	5.82	-14	-78	40			Angular	L	5.21	-38	-78	40			Occipital Sup	L	5.05	-22	-86	40
Lingual	L	6.31	-14	-86	-8			Lingual	L	6.49	-14	-86	-8			Calcarine	L	5.79	-6	-86	8			Postcentral	R	5.21	34	-38	72			Precentral	R	5.01	34	-14	72
Occipital Mid	L	6.3	-30	-78	40			Occipital Sup	L	6.48	-14	-94	24			Lingual	L	5.79	-14	-94	-8			Parietal Inf	L	5.17	-38	-54	40			Paracentr Lob	R	5	18	-38	64
Occipital Mid	L	6.28	-30	-86	16			Postcentral	L	6.47	-38	-30	40			Parietal Sup	L	5.78	-38	-46	64			Angular	L	5.15	-30	-62	48			Parietal Sup	L	4.96	-22	-70	48
Calcarine	R	6.24	2	-94	-8			Occipital Mid	L	6.47	-30	-70	32			SupraMarginal	L	5.76	-54	-38	24			Occipital Sup	L	5.12	-22	-62	40			Frontal Sup	R	4.94	26	-6	56
Parietal Sup	L	6.2	-30	-78	48			SupraMarginal	L	6.45	-38	-38	40			Parietal Sup	L	5.75	-30	-62	64			SupraMarginal	L	5.11	-30	-38	40			Front Mid	R	4.94	34	2	64
Calcarine	L	6.2	-22	-94	0			Parietal Sup	L	6.4	-38	-46	64			Parietal Sup	L	5.73	-30	-46	56			Occipital Sup	L	5.1	-22	-70	40			Postcentral	R	4.92	26	-38	56
Occipital Inf	R	6.19	34	-78	-8			Lingual	R	6.37	26	-62	-8			Calcarine	L	5.73	-6	-78	8			Postcentral	R	5.1	26	-30	64			Parietal Sup	L	4.92	-38	-54	64
Occipital Mid	L	6.18	-30	-86	0			Lingual	R	6.36	18	-62	-8			Occipital Sup	L	5.73	-22	-62	40			Precentral	R	5.1	42	-6	56			Precentral	R	4.91	34	-6	48
Fusiform	R	6.18	26	-78	-8			Fusiform	R	6.35	34	-70	-16			Occipital Sup	L	5.72	-22	-62	32			Precuneus	L	5.1	-14	-78	48			Precuneus	R	4.9	18	-46	64
Calcarine	L	6.18	-6	-86	8			Calcarine	L	6.35	-6	-94	0			Calcarine	L	5.68	-14	-102	0			Postcentral	R	5.08	26	-30	56			Postcentral	R	4.88	34	-30	64
Occipital Inf	R	6.17	42	-86	-8			Occipital Mid	L	6.34	-22	-86	16			Calcarine	L	5.68	-6	-78	16			Parietal Sup	L	5.07	-22	-70	48			Precentral	R	4.85	34	2	48
Lingual	R	6.16	26	-86	-16			Occipital Mid	L	6.33	-38	-86	16			Occipital Mid	L	5.63	-22	-94	8			Parietal Sup	L	5.06	-22	-54	48			Occipital Sup	L	4.85	-30	-70	40
Calcarine	L	6.15	-22	-102	0			Parietal Sup	L	6.32	-38	-54	56			Lingual	L	5.62	-6	-94	-8			Precuneus	R	5.06	18	-46	64			Postcentral	R	4.84	18	-38	80
Calcarine	L	6.15	-14	-86	16			Parietal Inf	L	6.31	-30	-54	48			Cuneus	L	5.61	-14	-86	24			Angular	L	5.05	-46	-62	48			Paracentr Lob	R	4.8	18	-30	80
Lingual	L	6.13	-22	-62	0			Occipital Sup	L	6.29	-22	-70	32			Lingual	L	5.57	-6	-78	0			Paracentr Lob	R	5.04	18	-38	72			Postcentral	R	4.78	26	-30	56
Occipital Inf	R	6.11	26	-94	-8			Lingual	L	6.27	-6	-78	0			Occipital Mid	L	5.55	-38	-70	32			Angular	L	5.04	-38	-70	48			Precentral	R	4.78	42	-14	56
Lingual	R	6.08	18	-70	-8			Angular	L	6.22	-46	-70	40			Cuneus	L	5.53	-6	-86	16			Postcentral	R	5.01	26	-38	72
Occipital Inf	R	6.05	26	-86	-8			Calcarine	L	6.22	-22	-102	0			Lingual	L	5.52	-6	-86	-8			Postcentral	R	5	26	-38	64
Calcarine	L	6.03	-6	-94	0			Lingual	R	6.18	26	-86	-16			Postcentral	L	5.5	-38	-30	40			Paracentr Lob	R	4.99	18	-30	80
Fusiform	R	6.02	26	-70	-16			Occipital Inf	L	6.18	-22	-102	-8			Parietal Sup	L	5.5	-22	-70	48			Precentral	R	4.99	26	-22	64
Lingual	R	6.01	26	-62	-8			Fusiform	R	6.18	34	-62	-16			Angular	L	5.5	-30	-62	40			Occipital Mid	L	4.98	-38	-70	32
Occipital Mid	L	5.99	-30	-94	8			Occipital Mid	L	6.18	-38	-86	24			Calcarine	L	5.47	-14	-78	8			Angular	L	4.96	-46	-70	32
Occipital Inf	R	5.97	42	-78	-8			Occipital Mid	L	6.17	-22	-86	8			Occipital Mid	L	5.47	-22	-86	16			Parietal Inf	L	4.94	-30	-46	48
Fusiform	L	5.97	-22	-78	-8			Postcentral	L	6.16	-30	-46	72			Parietal Sup	L	5.46	-22	-54	48			Occipital Sup	L	4.94	-22	-78	40
Occipital Mid	R	5.96	42	-86	0			Calcarine	L	6.16	-14	-86	16			Lingual	L	5.46	-14	-86	-8			Paracentr Lob	R	4.91	18	-38	64
Lingual	R	5.96	26	-78	-16			Calcarine	R	6.16	10	-94	-8			Postcentral	L	5.46	-30	-30	40			Parietal Inf	L	4.9	-46	-54	40
Occipital Mid	R	5.94	26	-86	0			Calcarine	R	6.13	2	-86	-8			Parietal Inf	L	5.43	-30	-46	48			Parietal Inf	L	4.9	-38	-62	56
Occipital Mid	R	5.94	34	-86	0			Parietal Sup	L	6.13	-30	-62	64			Postcentral	L	5.41	-22	-46	56			Parietal Sup	L	4.87	-30	-62	56
Lingual	R	5.93	18	-62	-8			Calcarine	L	6.13	-6	-86	8			Calcarine	R	5.37	2	-94	-8			Angular	L	4.87	-30	-70	48
Occipital Mid	R	5.93	42	-78	0			Lingual	R	6.12	26	-94	-16			Calcarine	L	5.36	-6	-94	0			Occipital Sup	L	4.86	-22	-86	40
Calcarine	L	5.93	-6	-94	8			Calcarine	R	6.1	26	-62	8			Cuneus	L	5.32	-6	-78	24			Postcentral	R	4.86	42	-30	64
Occipital Inf	L	5.92	-30	-78	-8			Occipital Inf	R	6.09	50	-70	-16			Postcentral	L	5.3	-46	-30	56			Postcentral	L	4.86	-30	-38	64
Occipital Mid	L	5.92	-38	-86	16			Calcarine	R	6.06	2	-94	0			Postcentral	L	5.29	-22	-38	72			Postcentral	R	4.85	42	-30	56
Lingual	L	5.91	-6	-78	-8			Lingual	R	6.05	18	-54	-8			Cuneus	L	5.25	-14	-102	8			Parietal Sup	L	4.85	-14	-78	56
Fusiform	L	5.87	-22	-62	-8			Parietal Sup	L	6.05	-38	-46	56			Postcentral	L	5.23	-30	-38	56			Precentral	R	4.84	42	-14	56
Fusiform	R	5.86	34	-70	-8			Occipital Mid	R	6.05	50	-70	16			SupraMarginal	L	5.22	-54	-30	24			Parietal Sup	L	4.84	-38	-54	56
Fusiform	R	5.85	34	-78	-16			Fusiform	L	6.03	-22	-62	-8			Cuneus	L	5.17	-14	-78	24			Postcentral	R	4.83	42	-38	56
Calcarine	L	5.85	-14	-78	8			Fusiform	R	6.03	42	-62	-16			Parietal Inf	L	5.16	-30	-46	40			Postcentral	L	4.82	-22	-46	56
Occipital Mid	R	5.84	26	-94	16			Fusiform	R	5.99	26	-54	-16			Occipital Mid	L	5.15	-30	-86	24			Parietal Inf	L	4.79	-46	-54	48
Occipital Sup	R	5.81	26	-86	32			Lingual	L	5.99	-6	-78	-8			Parietal Inf	L	5.14	-46	-54	40			Angular	L	4.79	-38	-62	32
Occipital Mid	R	5.8	26	-94	0			Fusiform	R	5.97	42	-78	-16			Lingual	L	5.14	-14	-94	-16			Postcentral	L	4.78	-22	-46	64
Lingual	L	5.79	-14	-78	-8			Lingual	R	5.93	18	-62	0			Postcentral	L	5.14	-22	-46	64			Parietal Inf	L	4.77	-38	-54	48
Occipital Inf	L	5.77	-22	-102	-8			Occipital Mid	L	5.92	-30	-94	0			Calcarine	L	5.12	-22	-102	0			Occipital Mid	L	4.77	-38	-78	32
Occipital Inf	L	5.77	-30	-86	-8			Cuneus	L	5.92	-14	-86	40			Occipital Mid	L	5.1	-38	-86	24
Lingual	R	5.76	26	-70	-8			Lingual	R	5.91	18	-70	-8			SupraMarginal	L	5.08	-38	-38	40
Fusiform	L	5.76	-22	-70	-8			Lingual	L	5.9	-22	-62	0			Postcentral	L	5.08	-30	-38	64
Lingual	L	5.76	-6	-78	0			Calcarine	L	5.9	-22	-94	0			SupraMarginal	L	5.06	-30	-38	40
Cuneus	R	5.75	18	-86	32			Cuneus	L	5.87	-14	-102	8			Postcentral	L	5.06	-22	-38	48
Occipital Inf	R	5.75	34	-94	-8			Postcentral	L	5.82	-30	-30	40			Parietal Inf	L	5.05	-38	-46	40
Occipital Inf	R	5.74	34	-86	-8			Occipital Inf	R	5.8	42	-70	-8			Precuneus	L	5.04	-14	-78	48
Lingual	L	5.73	-22	-70	0			Occipital Sup	L	5.77	-22	-78	32			Postcentral	L	5.04	-22	-38	64
Lingual	L	5.73	-22	-94	-16			Calcarine	R	5.76	18	-62	8			Postcentral	L	5.04	-38	-30	48
Occipital Sup	R	5.71	26	-78	24			Occipital Mid	L	5.76	-30	-78	32			Angular	L	5.04	-30	-54	40
Occipital Sup	R	5.7	18	-86	40			Lingual	R	5.75	34	-86	-16			Lingual	L	5.04	-14	-102	-8
Calcarine	R	5.69	26	-62	8			Angular	L	5.74	-38	-70	40			Postcentral	L	5.04	-22	-38	56
Occipital Sup	R	5.69	26	-86	24			Occipital Mid	L	5.74	-30	-86	24			Parietal Sup	L	5.02	-30	-62	56
Occipital Sup	L	5.69	-22	-86	32			Temporal Mid	R	5.73	50	-70	8			SupraMarginal	L	5.02	-62	-30	24
Lingual	R	5.67	18	-62	0			Parietal Inf	L	5.72	-30	-46	40			Parietal Sup	L	5.01	-38	-46	56
Lingual	L	5.66	-14	-62	-8			Calcarine	L	5.72	-6	-94	8			Cuneus	L	4.98	-6	-78	32
Lingual	L	5.65	-14	-78	0			Occipital Inf	R	5.71	26	-94	-8			Angular	L	4.97	-46	-70	32
Occipital Mid	L	5.62	-30	-86	32			Occipital Mid	L	5.71	-30	-86	32			Parietal Inf	L	4.96	-38	-54	40
Occipital Sup	R	5.61	26	-94	24			Occipital Mid	L	5.68	-30	-86	16			Occipital Sup	L	4.95	-22	-78	16
Occipital Inf	R	5.6	18	-102	-8			Cuneus	L	5.68	-14	-78	40			Angular	L	4.92	-38	-62	40
Lingual	R	5.6	18	-78	-8			SupraMarginal	L	5.67	-30	-38	40			Parietal Sup	L	4.89	-22	-54	56
Fusiform	R	5.59	42	-70	-16			Occipital Sup	L	5.65	-22	-86	24			Angular	L	4.89	-30	-70	48
Lingual	L	5.58	-22	-86	-8			Fusiform	R	5.64	26	-70	-16			Postcentral	L	4.89	-22	-46	72
Lingual	R	5.58	18	-94	-16			Precuneus	L	5.64	-14	-78	48			Angular	L	4.89	-38	-62	32
Calcarine	R	5.57	10	-86	-8			Lingual	R	5.64	26	-78	-16			Occipital Sup	L	4.89	-22	-78	24
Occipital Inf	L	5.57	-30	-94	-8			Parietal Sup	L	5.63	-22	-54	48			Cuneus	L	4.88	-6	-94	24
Fusiform	L	5.56	-22	-78	-16			Fusiform	R	5.63	34	-62	-8			Calcarine	L	4.87	-6	-94	8
Occipital Mid	R	5.55	34	-94	0			Occipital Mid	L	5.62	-30	-94	8			Occipital Sup	L	4.86	-14	-86	32
Calcarine	R	5.54	18	-94	-8			Lingual	L	5.62	-14	-78	0			Calcarine	L	4.85	-14	-70	16
Fusiform	R	5.54	34	-62	-16			Fusiform	L	5.61	-22	-70	-8			Cuneus	L	4.84	-6	-86	40
Calcarine	R	5.54	2	-94	0			Lingual	R	5.6	26	-54	-8			Occipital Mid	L	4.84	-38	-78	32
Occipital Mid	L	5.53	-30	-86	24			Calcarine	L	5.59	-6	-78	8			SupraMarginal	L	4.83	-46	-38	24
Lingual	R	5.53	18	-70	0			Calcarine	R	5.57	18	-54	8			Parietal Sup	L	4.83	-14	-78	56
Lingual	L	5.53	-14	-54	-8			SupraMarginal	L	5.57	-46	-38	40			Occipital Sup	L	4.83	-22	-70	32
Fusiform	R	5.52	42	-78	-16			Cuneus	L	5.56	-6	-86	16			Postcentral	L	4.83	-46	-30	48
Occipital Mid	L	5.52	-30	-86	8			Calcarine	R	5.56	2	-94	8			Angular	L	4.82	-22	-62	48
Lingual	R	5.51	18	-78	0			Postcentral	L	5.55	-46	-30	48			SupraMarginal	L	4.82	-62	-38	32
Parietal Sup	L	5.49	-38	-54	64			Occipital Inf	R	5.55	42	-86	-8			Precuneus	L	4.81	-14	-70	40
Cuneus	L	5.49	-6	-86	16			Occipital Inf	L	5.55	-38	-86	-16			Cuneus	L	4.8	-14	-78	32
Fusiform	L	5.46	-30	-78	-16			Calcarine	R	5.54	26	-54	8			Angular	L	4.78	-38	-70	48
Occipital Mid	R	5.45	26	-86	16			Postcentral	L	5.54	-22	-46	56
Fusiform	L	5.45	-22	-86	-16			Cuneus	L	5.53	-6	-86	24
Occipital Inf	L	5.44	-30	-86	-16			Angular	L	5.52	-46	-62	40
Cuneus	L	5.43	-6	-94	16			Occipital Inf	L	5.52	-38	-86	-8
Occipital Sup	R	5.41	18	-94	32			Cuneus	L	5.52	-6	-86	32
Occipital Sup	L	5.39	-22	-78	32			Occipital Mid	L	5.51	-30	-86	0
Postcentral	L	5.38	-30	-46	64			Occipital Inf	R	5.51	50	-78	-8
Occipital Mid	L	5.37	-38	-86	0			Calcarine	L	5.51	-14	-78	8
Occipital Sup	L	5.36	-22	-78	16			Calcarine	R	5.5	2	-86	0
Occipital Inf	L	5.36	-22	-94	-8			Fusiform	L	5.49	-22	-78	-8
Calcarine	R	5.36	2	-94	8			Lingual	L	5.49	-22	-94	-16
Parietal Sup	L	5.35	-30	-54	56			Lingual	R	5.49	18	-70	0
Lingual	R	5.35	18	-86	-8			Parietal Inf	L	5.48	-38	-46	40
Lingual	R	5.34	18	-86	-16			Precuneus	L	5.47	-14	-70	40
Occipital Sup	R	5.34	26	-86	40			Angular	L	5.46	-30	-62	40
Fusiform	L	5.33	-22	-70	-16			Fusiform	R	5.46	26	-78	-8
Parietal Sup	L	5.3	-22	-70	64			Occipital Inf	L	5.45	-22	-94	-8
Postcentral	L	5.29	-30	-46	72			Occipital Inf	L	5.45	-30	-78	-8
Lingual	R	5.29	18	-54	-8			Occipital Inf	R	5.44	42	-78	-8
Parietal Sup	L	5.28	-22	-70	48			Parietal Inf	L	5.43	-38	-54	48
Cuneus	R	5.27	18	-78	32			Postcentral	L	5.43	-38	-30	48
Fusiform	L	5.24	-22	-62	-16			Temporal Mid	L	5.43	-38	-70	8
Occipital Mid	L	5.23	-38	-86	24			Occipital Mid	R	5.43	42	-70	16
Occipital Inf	R	5.23	42	-70	-8			Fusiform	L	5.41	-22	-78	-16
Calcarine	R	5.21	10	-102	0			Occipital Mid	R	5.41	42	-70	8
Calcarine	R	5.2	18	-70	16			Occipital Mid	R	5.41	26	-102	0
Calcarine	R	5.2	2	-86	-8			Occipital Mid	R	5.39	50	-70	0
Lingual	L	5.2	-14	-70	-8			Precuneus	R	5.39	18	-54	16
Calcarine	R	5.19	18	-70	8			Lingual	L	5.39	-22	-70	0
Lingual	R	5.18	26	-54	-8			Fusiform	L	5.39	-30	-78	-16
Cuneus	L	5.18	-6	-94	24			Parietal Sup	L	5.39	-22	-54	56
Cuneus	R	5.17	10	-94	24			Parietal Inf	L	5.38	-38	-46	48
Occipital Sup	L	5.16	-30	-70	40			Angular	L	5.38	-30	-54	40
Occipital Mid	R	5.14	26	-94	8
Occipital Inf	L	5.14	-38	-78	-16
Lingual	L	5.14	-22	-54	-8
Lingual	R	5.14	10	-78	-8
Calcarine	L	5.13	-14	-78	16
Occipital Sup	R	5.12	18	-78	40
Calcarine	R	5.12	18	-62	8
Calcarine	L	5.1	-22	-70	8
Occipital Inf	L	5.1	-38	-78	-8
Angular	L	5.07	-38	-78	40
Cuneus	R	5.07	2	-94	16
Calcarine	L	5.06	-22	-62	8
Occipital Mid	R	5.05	42	-78	8
Occipital Sup	R	5.05	18	-94	16
Parietal Sup	R	5.05	26	-70	56
Cuneus	L	5.04	-14	-86	24
Precuneus	L	5.04	-14	-78	48
Calcarine	R	5.03	18	-62	16
Occipital Sup	R	5.03	10	-102	8
Cuneus	R	5.01	10	-94	16
Fusiform	L	4.99	-30	-70	-16
Parietal Sup	L	4.99	-22	-62	64
Cuneus	L	4.99	-6	-86	24
Occipital Sup	R	4.97	18	-78	24
Lingual	L	4.97	-14	-70	0
Precuneus	L	4.96	-14	-70	40
Lingual	L	4.95	-14	-62	0
Parietal Sup	L	4.94	-30	-46	56
Lingual	R	4.93	18	-46	-8
Occipital Sup	L	4.93	-22	-70	32
Cuneus	R	4.93	2	-86	16
Calcarine	R	4.92	18	-78	16
Parietal Sup	L	4.92	-22	-70	56
Occipital Sup	R	4.92	26	-78	32
Calcarine	R	4.92	2	-86	0
Occipital Sup	R	4.91	26	-70	24
Lingual	R	4.9	18	-54	0
Fusiform	L	4.9	-22	-54	-16
Cuneus	R	4.88	18	-86	16
Occipital Mid	L	4.87	-38	-86	8
Occipital Sup	L	4.87	-14	-94	32
Calcarine	R	4.86	10	-94	0
Calcarine	R	4.85	18	-78	8
Cuneus	R	4.85	10	-94	32
Parietal Sup	R	4.84	26	-78	48
Occipital Sup	L	4.83	-22	-78	24
Cuneus	R	4.82	18	-70	24
Calcarine	R	4.81	10	-94	8
Calcarine	L	4.81	-6	-78	8
Cuneus	L	4.8	-14	-78	40
Occipital Inf	R	4.8	50	-70	-16
Occipital Sup	R	4.79	26	-62	24
Occipital Sup	R	4.79	18	-86	24
Temporal Mid	R	-4.76	58	-22	-8
Rolandic Oper	R	-4.81	50	-22	16
Putamen	R	-4.85	34	-14	0
SupraMarginal	R	-4.99	66	-22	16
Temporal Sup	R	-4.99	66	-22	8
Rolandic Oper	R	-5.01	50	-6	16
Temporal Mid	R	-5.1	66	-22	0
SupraMarginal	R	-5.17	58	-22	16
Temporal Mid	R	-5.18	66	-14	-8
Heschl	R	-5.22	42	-22	8
Insula	R	-5.4	50	-6	0
Temporal Mid	R	-5.52	58	-14	-8
Rolandic Oper	R	-5.54	50	-14	16
Temporal Sup	R	-5.56	50	-14	-8
Temporal Mid	R	-5.58	58	-22	0
Rolandic Oper	R	-5.65	50	-6	8
Temporal Sup	R	-5.67	58	-22	8
Temporal Sup	R	-5.77	50	-22	0
Insula	R	-5.78	42	-14	8
Postcentral	R	-5.85	66	-6	24
Insula	R	-6	42	-14	0
Temporal Sup	R	-6.06	58	-6	0
Temporal Sup	R	-6.17	50	-22	8
Temporal Sup	R	-6.23	66	-6	0
Postcentral	R	-6.31	58	-6	16
Postcentral	R	-6.32	58	-14	16
Rolandic Oper	R	-6.61	58	-6	8
Heschl	R	-6.81	50	-14	8
Temporal Mid	R	-6.96	66	-14	0
Temporal Sup	R	-6.96	50	-14	0
Postcentral	R	-7.09	66	-14	16
Temporal Sup	R	-7.21	58	-14	0
Rolandic Oper	R	-7.5	66	-6	8
Postcentral	R	-7.52	66	-6	16
Heschl	R	-7.71	58	-14	8
Temporal Sup	R	-7.99	66	-14	8

## Sheet: Atonal_Memorized
Tone 1								Tone 2								Tone 3								Tone 4								Tone 5
Brain region	Hemisphere	T-stat	MNI coordinates					Brain region	Hemisphere	T-stat	MNI coordinates					Brain region	Hemisphere	T-stat	MNI coordinates					Brain region	Hemisphere	T-stat	MNI coordinates					Brain region	Hemisphere	T-stat	MNI coordinates
			X	Y	Z						X	Y	Z						X	Y	Z						X	Y	Z						X	Y	Z
Lingual	L	6.96	-6	-86	-8			Occipital Mid	L	7.42	-30	-86	16			Occipital Mid	L	7.83	-30	-86	16			Occipital Mid	L	6.82	-30	-94	16			Occipital Mid	L	6.77	-30	-94	16
Calcarine	L	6.72	-6	-94	0			Lingual	R	7.37	2	-78	0			Occipital Mid	L	7.74	-30	-94	16			Occipital Mid	L	6.76	-30	-86	16			Occipital Mid	L	6.74	-30	-86	16
Lingual	R	6.72	34	-86	-16			Occipital Mid	L	7.36	-30	-94	16			Calcarine	R	6.96	2	-94	0			Lingual	L	6.61	-14	-78	0			Lingual	L	6.72	-14	-78	0
Lingual	L	6.71	-6	-94	-8			Calcarine	R	7.34	2	-86	0			Calcarine	R	6.68	2	-86	8			Calcarine	L	6.57	-14	-86	0			Calcarine	R	6.53	2	-94	0
Calcarine	R	6.69	2	-86	0			Occipital Inf	L	7.22	-30	-86	-16			Calcarine	R	6.66	2	-78	8			Calcarine	R	6.42	2	-94	0			Calcarine	R	6.52	2	-86	8
Lingual	L	6.54	-6	-78	-8			Calcarine	R	7.15	2	-78	8			Calcarine	R	6.51	2	-86	0			Lingual	L	6.27	-14	-78	-8			Calcarine	R	6.2	2	-86	0
Calcarine	R	6.46	2	-86	-8			Occipital Inf	R	7.07	34	-78	-8			Calcarine	R	6.38	2	-94	8			Lingual	L	6.21	-14	-70	-8			Lingual	L	6.1	-6	-78	0
Calcarine	L	6.4	-14	-86	0			Lingual	L	7.07	-6	-86	-8			Lingual	L	6.34	-6	-78	0			Calcarine	R	6.15	2	-86	8			Cuneus	R	6.1	2	-86	16
Occipital Mid	L	6.36	-30	-86	16			Calcarine	R	7.01	2	-94	0			Calcarine	R	6.33	2	-94	-8			Lingual	L	6.13	-14	-86	-8			Calcarine	R	6.07	2	-94	8
Calcarine	L	6.32	-6	-86	0			Lingual	L	7	-6	-78	-8			Calcarine	R	6.21	2	-78	16			Cuneus	R	5.94	2	-86	16			Calcarine	L	6.07	-14	-86	0
Calcarine	R	6.3	2	-94	0			Lingual	L	6.97	-6	-78	0			Lingual	L	6.21	-14	-102	-8			Calcarine	R	5.92	2	-94	8			Calcarine	L	6.04	-14	-78	8
Occipital Inf	R	6.28	34	-78	-8			Calcarine	R	6.96	2	-86	-8			Cuneus	R	6.16	2	-86	16			Calcarine	L	5.88	-14	-86	8			Lingual	L	6	-14	-78	-8
Occipital Mid	L	6.25	-30	-86	8			Calcarine	L	6.74	-6	-86	0			Lingual	L	6.13	-14	-94	-8			Lingual	L	5.88	-14	-70	0			Calcarine	R	5.97	2	-78	16
Lingual	L	6.22	-14	-86	-8			Lingual	R	6.68	34	-86	-16			Calcarine	L	6.13	-14	-86	0			Occipital Mid	L	5.79	-30	-86	24			Calcarine	R	5.96	2	-78	8
Occipital Mid	R	6.21	34	-78	0			Calcarine	R	6.67	2	-86	8			Calcarine	L	6.08	-6	-86	0			Lingual	L	5.78	-6	-78	0			Lingual	L	5.94	-6	-70	0
Cuneus	L	6.19	-14	-102	8			Cuneus	R	6.67	10	-86	32			Lingual	L	6.08	-6	-94	-8			Lingual	L	5.77	-14	-94	-8			Occipital Mid	L	5.92	-22	-86	8
Calcarine	L	6.12	-6	-94	8			Calcarine	R	6.54	10	-86	8			Calcarine	R	6.08	2	-86	-8			Calcarine	R	5.77	2	-86	0			Calcarine	L	5.86	-6	-78	8
Calcarine	L	6.1	-14	-102	0			Calcarine	R	6.5	10	-86	0			Lingual	R	6.08	2	-78	0			Temporal Mid	L	5.77	-46	-78	8			Calcarine	L	5.83	-14	-86	8
Lingual	L	6.08	-14	-94	-8			Lingual	L	6.49	-22	-94	-16			Calcarine	L	6.04	-14	-102	0			Calcarine	R	5.76	2	-78	16			Lingual	L	5.78	-14	-70	0
Calcarine	L	6.07	-14	-94	0			Calcarine	L	6.47	-6	-94	0			Cuneus	R	6.04	2	-78	32			Calcarine	R	5.74	10	-94	8			Lingual	L	5.76	-14	-70	-8
Calcarine	R	6.03	2	-94	-8			Lingual	L	6.47	-6	-94	-8			Precuneus	R	5.95	2	-78	40			Cuneus	R	5.74	2	-86	24			Occipital Mid	L	5.76	-22	-86	16
Lingual	L	6.02	-22	-94	-16			Lingual	R	6.47	2	-70	0			Calcarine	L	5.95	-6	-94	0			Temporal Mid	L	5.73	-46	-70	8			Lingual	L	5.66	-6	-70	-8
Lingual	L	6.01	-14	-102	-8			Lingual	L	6.41	-14	-86	-8			Occipital Mid	L	5.95	-30	-94	8			Lingual	L	5.7	-14	-102	-8			Calcarine	L	5.65	-6	-86	0
Calcarine	R	6	2	-86	8			Fusiform	L	6.4	-22	-86	-16			Calcarine	R	5.94	10	-94	8			Calcarine	L	5.68	-14	-78	8			Cuneus	R	5.64	2	-78	24
Lingual	R	5.96	2	-78	0			Lingual	L	6.39	-6	-70	-8			Calcarine	L	5.94	-6	-78	8			Calcarine	L	5.67	-14	-94	0			Cuneus	R	5.64	2	-86	24
Occipital Mid	L	5.9	-30	-94	16			Calcarine	R	6.36	2	-78	16			Occipital Mid	L	5.9	-30	-86	24			Calcarine	L	5.65	-6	-94	0			Calcarine	R	5.64	10	-94	8
Lingual	L	5.88	-6	-78	0			Lingual	R	6.34	2	-70	8			Cuneus	R	5.9	2	-86	32			Calcarine	R	5.65	2	-78	8			Lingual	L	5.61	-14	-86	-8
Cuneus	R	5.87	10	-86	32			Calcarine	R	6.34	2	-94	-8			Cuneus	R	5.89	10	-86	32			Calcarine	L	5.59	-6	-86	0			Calcarine	R	5.59	2	-94	-8
Occipital Mid	L	5.83	-38	-86	16			Cuneus	R	6.34	2	-78	32			Calcarine	L	5.88	-14	-94	0			Calcarine	R	5.54	2	-94	-8			Calcarine	L	5.59	-6	-94	0
Fusiform	R	5.82	26	-78	-8			Occipital Inf	R	6.31	42	-86	-8			Lingual	L	5.86	-6	-86	-8			Lingual	L	5.54	-6	-94	-8			Lingual	L	5.55	-6	-78	-8
Lingual	R	5.79	26	-78	-16			Cuneus	R	6.27	10	-78	24			Lingual	L	5.85	-14	-86	-8			Calcarine	L	5.53	-14	-102	0			Calcarine	L	5.5	-6	-70	8
Occipital Mid	R	5.79	26	-102	0			Cuneus	L	6.25	-14	-102	8			Occipital Mid	R	5.83	18	-102	8			Fusiform	L	5.52	-22	-78	-8			Cuneus	R	5.48	2	-86	32
Lingual	L	5.79	-14	-78	-8			Lingual	R	6.25	10	-78	0			Cuneus	R	5.82	10	-94	24			Lingual	L	5.49	-6	-70	0			Cuneus	R	5.45	2	-94	16
Occipital Mid	R	5.78	26	-94	0			Occipital Sup	R	6.25	18	-94	32			Occipital Mid	L	5.82	-30	-86	8			Cuneus	R	5.48	2	-86	32			Occipital Mid	L	5.44	-30	-86	24
Lingual	L	5.76	-14	-94	-16			Cuneus	R	6.22	10	-86	24			Fusiform	L	5.8	-22	-78	-8			Lingual	L	5.48	-22	-94	-16			Occipital Mid	L	5.42	-22	-94	8
Calcarine	L	5.73	-22	-102	0			Occipital Inf	L	6.21	-30	-86	-8			Calcarine	R	5.79	10	-86	8			Fusiform	L	5.47	-22	-86	-16			Occipital Sup	L	5.4	-22	-78	16
Lingual	R	5.7	26	-86	-16			Lingual	L	6.21	-6	-70	0			Cuneus	L	5.76	-14	-102	8			Calcarine	L	5.44	-6	-78	8			Lingual	L	5.4	-6	-86	-8
Fusiform	L	5.69	-22	-86	-16			Calcarine	R	6.2	2	-94	8			Cuneus	R	5.74	2	-86	24			Cuneus	R	5.44	2	-94	16			Occipital Mid	L	5.4	-46	-78	16
Occipital Inf	R	5.69	26	-86	-8			Lingual	L	6.19	-14	-94	-8			Calcarine	L	5.74	-14	-86	8			Cuneus	L	5.43	-14	-102	8			Cuneus	R	5.38	2	-78	32
Occipital Inf	R	5.65	42	-78	-8			Occipital Inf	R	6.18	42	-78	-8			Cuneus	R	5.71	10	-94	32			Occipital Mid	L	5.32	-30	-78	24			Fusiform	L	5.34	-22	-78	-8
Calcarine	R	5.64	10	-86	0			Cuneus	R	6.17	10	-78	32			Cuneus	R	5.71	2	-78	24			Lingual	L	5.31	-6	-70	-8			Calcarine	R	5.34	10	-94	0
Calcarine	R	5.61	2	-94	8			Occipital Mid	L	6.15	-38	-86	16			Occipital Mid	L	5.7	-30	-78	24			Lingual	L	5.29	-6	-86	-8			Lingual	L	5.31	-6	-94	-8
Occipital Inf	L	5.59	-30	-94	-8			Lingual	L	6.15	-14	-94	-16			Lingual	L	5.68	-14	-78	0			Cuneus	R	5.27	2	-78	24			Cuneus	L	5.3	-14	-102	8
Occipital Sup	R	5.57	18	-94	32			Calcarine	L	6.14	-14	-86	0			Cuneus	R	5.64	10	-86	24			Occipital Sup	L	5.26	-22	-78	40			Occipital Mid	L	5.27	-30	-86	8
Occipital Inf	R	5.54	42	-86	-8			Cuneus	R	6.14	10	-94	32			Occipital Sup	R	5.64	18	-94	32			Lingual	L	5.25	-6	-78	-8			Lingual	R	5.26	2	-78	0
Occipital Mid	L	5.5	-30	-94	0			Cuneus	R	6.14	10	-86	40			Cuneus	R	5.62	2	-94	16			Calcarine	L	5.22	-22	-102	0			Occipital Mid	L	5.25	-30	-94	0
Cuneus	R	5.48	10	-78	24			Occipital Inf	R	6.13	34	-86	-8			Calcarine	L	5.61	-6	-78	16			Occipital Mid	L	5.18	-22	-86	8			Calcarine	L	5.24	-6	-86	8
Calcarine	R	5.48	10	-86	8			Calcarine	R	6.07	10	-78	16			Lingual	L	5.6	-14	-78	-8			Calcarine	L	5.18	-6	-94	8			Calcarine	R	5.22	10	-102	0
Cuneus	L	5.47	-14	-94	8			Calcarine	R	6.06	10	-78	8			Lingual	L	5.6	-22	-94	-16			Cuneus	R	5.18	10	-94	24			Occipital Inf	L	5.21	-30	-86	-16
Cuneus	R	5.46	10	-78	32			Occipital Mid	L	6.06	-38	-86	24			Occipital Mid	L	5.58	-30	-78	16			Fusiform	L	5.17	-22	-78	-16			Calcarine	L	5.21	-6	-94	8
Occipital Inf	L	5.45	-22	-94	-8			Occipital Mid	R	6.05	26	-102	0			Cuneus	R	5.58	10	-86	40			Calcarine	L	5.14	-6	-86	8			Temporal Mid	L	5.19	-46	-78	8
Cuneus	R	5.45	10	-94	32			Cuneus	R	6.03	2	-86	16			Lingual	L	5.58	-6	-78	-8			Occipital Mid	L	5.13	-30	-86	8			Lingual	L	5.18	-22	-86	-8
Occipital Mid	L	5.44	-22	-94	8			Occipital Mid	L	6.02	-30	-86	8			Occipital Mid	L	5.55	-30	-86	0			Occipital Sup	R	5.13	10	-102	8			Occipital Mid	L	5.15	-38	-70	24
Calcarine	R	5.44	2	-78	8			Occipital Mid	L	5.99	-30	-94	8			Calcarine	R	5.55	2	-70	16			Calcarine	L	5.12	-22	-94	0			Precuneus	R	5.15	2	-78	48
Occipital Mid	R	5.42	26	-94	8			Calcarine	L	5.99	-6	-78	8			Occipital Sup	R	5.53	10	-102	8			Cuneus	R	5.12	10	-94	32			Lingual	L	5.15	-6	-62	0
Occipital Mid	R	5.4	42	-86	0			Lingual	L	5.97	-14	-102	-8			Cuneus	R	5.53	10	-86	16			Calcarine	L	5.08	-6	-70	8			Lingual	L	5.14	-14	-94	-8
Cuneus	R	5.4	10	-86	24			Calcarine	R	5.97	2	-70	16			Occipital Mid	L	5.52	-38	-86	24			Fusiform	L	5.07	-22	-70	-16			Occipital Mid	L	5.13	-30	-94	8
Calcarine	L	5.37	-22	-94	0			Precuneus	R	5.97	18	-62	72			Calcarine	L	5.5	-6	-86	8			Occipital Mid	L	5.05	-38	-70	24			Lingual	R	5.13	18	-86	-16
Calcarine	L	5.36	-14	-86	8			Precuneus	R	5.96	10	-78	40			Calcarine	R	5.5	10	-78	16			Parietal Sup	L	5.04	-22	-78	48			Occipital Mid	L	5.13	-30	-86	0
Lingual	L	5.33	-14	-78	0			Calcarine	R	5.95	10	-94	8			Occipital Inf	L	5.48	-30	-86	-16			Lingual	L	5.04	-6	-62	0			Calcarine	L	5.13	-6	-78	16
Cuneus	R	5.32	2	-86	16			Calcarine	L	5.94	-6	-94	8			Cuneus	R	5.47	10	-78	24			Occipital Mid	L	5.03	-38	-86	0			Occipital Mid	L	5.12	-30	-78	16
Lingual	R	5.3	18	-78	-8			Occipital Mid	R	5.94	18	-102	8			Lingual	L	5.46	-14	-70	-8			Occipital Inf	L	5.01	-22	-94	-8			Calcarine	R	5.12	2	-86	-8
Occipital Inf	L	5.29	-30	-86	-16			Cuneus	R	5.93	2	-78	24			Precuneus	R	5.44	2	-78	48			Occipital Mid	L	5.01	-22	-94	8			Occipital Sup	R	5.11	10	-102	8
Occipital Mid	R	5.29	26	-86	0			Occipital Inf	L	5.92	-30	-94	-8			Occipital Inf	R	5.44	34	-78	-8			Cuneus	R	5.01	10	-94	16			Lingual	L	5.09	-6	-62	-8
Lingual	R	5.28	18	-86	-16			Lingual	L	5.92	-14	-78	-8			Lingual	R	5.44	2	-70	8			Lingual	L	5	-6	-62	-8			Calcarine	L	5.09	-14	-86	16
Cuneus	L	5.26	-6	-94	16			Precuneus	R	5.89	18	-46	64			Occipital Inf	R	5.43	42	-78	-8			Lingual	L	4.98	-22	-86	-8			Calcarine	R	5.09	10	-86	0
Calcarine	R	5.26	26	-70	8			Cuneus	R	5.89	2	-86	32			Cuneus	L	5.41	-14	-94	8			Occipital Mid	L	4.98	-38	-78	32			Precuneus	R	5.09	2	-78	40
Occipital Mid	R	5.24	34	-86	0			Lingual	R	5.88	10	-78	-8			Fusiform	L	5.41	-22	-70	-16			Calcarine	L	4.95	-6	-78	16			Lingual	L	5.08	-22	-70	0
Calcarine	L	5.23	-6	-86	8			Lingual	R	5.87	26	-86	-16			Fusiform	L	5.38	-22	-86	-16			Cuneus	R	4.93	2	-78	32			Lingual	L	5.07	-22	-94	-16
Cuneus	R	5.22	10	-86	40			Cuneus	R	5.87	2	-70	24			Precuneus	R	5.37	2	-70	32			Occipital Mid	L	4.93	-46	-78	16			Temporal Mid	L	5.06	-38	-70	16
Calcarine	R	5.21	10	-86	-8			Occipital Mid	R	5.85	26	-94	0			Occipital Inf	R	5.37	42	-86	-8			Occipital Mid	L	4.93	-30	-86	0			Fusiform	L	5.04	-22	-86	-16
Lingual	L	5.2	-6	-70	-8			Cuneus	R	5.85	10	-86	16			Lingual	L	5.35	-6	-70	0			Temporal Mid	L	4.92	-38	-70	8			Lingual	L	5.03	-14	-102	-8
Occipital Inf	L	5.18	-30	-86	-8			Calcarine	L	5.83	-22	-102	0			Cuneus	R	5.35	2	-70	24			Occipital Mid	L	4.92	-30	-94	8			Occipital Mid	L	5.01	-38	-86	8
Occipital Inf	R	5.16	34	-86	-8			Precuneus	R	5.81	2	-70	32			Cuneus	R	5.33	10	-94	16			Calcarine	R	4.92	10	-86	8			Occipital Mid	L	5.01	-38	-86	0
Lingual	R	5.15	10	-78	0			Calcarine	L	5.8	-14	-102	0			Calcarine	R	5.32	10	-86	-8			Lingual	L	4.9	-14	-94	-16			Calcarine	L	4.99	-14	-78	16
Occipital Mid	R	5.11	42	-78	0			Calcarine	L	5.8	-14	-94	0			Lingual	L	5.31	-6	-70	-8			Occipital Mid	L	4.9	-30	-86	32			Calcarine	L	4.95	-14	-102	0
Cuneus	R	5.09	2	-94	16			Calcarine	R	5.78	10	-86	-8			Calcarine	L	5.3	-6	-94	8			Occipital Sup	L	4.89	-22	-78	16			Calcarine	L	4.95	-22	-94	0
Fusiform	R	5.05	34	-78	-16			Occipital Mid	R	5.78	42	-78	8			Cuneus	R	5.29	10	-78	32			Temporal Mid	L	4.88	-38	-70	0			Calcarine	R	4.91	2	-70	16
Lingual	R	5.05	18	-78	0			Occipital Mid	R	5.77	34	-78	0			Occipital Mid	R	5.25	34	-78	0			Occipital Mid	L	4.88	-22	-86	16			Occipital Sup	L	4.91	-22	-94	16
Occipital Mid	L	5.04	-30	-78	16			Precuneus	R	5.76	2	-78	40			Calcarine	L	5.23	-14	-78	8			Precuneus	R	4.88	2	-78	48			Calcarine	L	4.89	-14	-70	8
Calcarine	R	5.04	10	-78	16			Fusiform	R	5.74	26	-78	-8			Calcarine	R	5.21	10	-94	-8			Cuneus	L	4.85	-14	-94	8			Occipital Mid	L	4.88	-30	-78	24
Occipital Sup	R	5.03	18	-78	24			Lingual	R	5.72	18	-86	-16			Occipital Inf	L	5.21	-30	-86	-8			Temporal Mid	L	4.83	-38	-70	16			Occipital Mid	L	4.88	-38	-78	16
Calcarine	R	5.02	18	-78	8			Calcarine	L	5.7	-6	-86	8			Precuneus	R	5.18	2	-70	40			Calcarine	R	4.82	2	-86	-8			Occipital Mid	L	4.86	-46	-70	24
Calcarine	R	5	10	-94	-8			Occipital Mid	R	5.7	34	-86	0			Cuneus	L	5.16	-6	-78	24			Precuneus	R	4.82	2	-78	40			Lingual	L	4.85	-6	-62	8
Occipital Sup	R	4.99	18	-86	8			Lingual	R	5.69	26	-78	-16			Temporal Mid	L	5.16	-46	-78	8			Cuneus	R	4.82	10	-86	32			Occipital Mid	L	4.84	-38	-86	16
Occipital Mid	R	4.97	42	-78	24			Lingual	R	5.66	26	-94	-16			Calcarine	L	5.14	-22	-102	0			Occipital Mid	L	4.81	-30	-78	16			Calcarine	L	4.84	-22	-102	0
Occipital Mid	R	4.96	42	-78	8			Fusiform	L	5.63	-22	-78	-16			Occipital Sup	L	5.14	-22	-70	40			Fusiform	L	4.79	-22	-70	-8			Calcarine	L	4.83	-14	-94	0
Lingual	R	4.96	10	-78	-8			Fusiform	L	5.63	-22	-78	-8			Lingual	R	5.14	10	-78	-8			Calcarine	R	4.78	10	-102	0			Calcarine	R	4.78	10	-86	8
Calcarine	R	4.95	10	-78	8			Occipital Mid	L	5.63	-30	-86	24			Calcarine	R	5.13	10	-78	8											Lingual	R	4.78	2	-70	8
Lingual	L	4.95	-22	-86	-8			Precuneus	R	5.61	2	-70	40			Calcarine	R	5.13	10	-86	0											Occipital Inf	L	4.77	-22	-94	-8
Calcarine	R	4.92	10	-94	8			Precuneus	R	5.6	18	-54	72			Occipital Sup	L	5.11	-22	-78	40
Occipital Sup	R	4.89	18	-86	24			Lingual	L	5.59	-22	-86	-8			Lingual	L	5.09	-22	-70	0
Calcarine	R	4.89	18	-78	16			Calcarine	L	5.59	-6	-70	8			Occipital Inf	L	5.08	-30	-78	-8
Occipital Mid	L	4.87	-30	-86	0			Fusiform	R	5.58	34	-78	-16			Lingual	L	5.07	-22	-86	-8
Lingual	R	4.86	18	-86	-8			Calcarine	R	5.57	10	-94	0			Occipital Mid	L	5.06	-38	-86	0
Occipital Inf	R	4.86	34	-94	-8			Occipital Inf	L	5.57	-22	-94	-8			Parietal Sup	L	5.04	-22	-78	48
Occipital Inf	L	4.86	-22	-102	-8			Lingual	L	5.56	-14	-78	0			Lingual	L	5.03	-14	-94	-16
Occipital Sup	R	4.85	10	-102	8			Cuneus	R	5.55	2	-94	16			Calcarine	L	5.02	-14	-86	16
Precuneus	R	4.82	10	-78	40			Occipital Mid	L	5.53	-30	-94	0			Lingual	R	5.01	2	-70	0
Calcarine	R	4.82	2	-78	16			Lingual	R	5.52	18	-86	-8			Occipital Inf	R	5	50	-78	-8
Occipital Mid	L	4.81	-30	-94	8			Cuneus	R	5.51	10	-94	16			Calcarine	L	4.99	-6	-70	8
Occipital Inf	L	4.81	-38	-86	-16			Calcarine	R	5.51	10	-94	-8			Occipital Mid	L	4.98	-38	-86	16
Occipital Mid	R	4.81	50	-78	16			Cuneus	R	5.51	2	-86	24			Lingual	R	4.97	34	-86	-16
Cuneus	R	4.8	18	-86	16			Cuneus	R	5.5	10	-94	24			Precuneus	R	4.97	10	-78	40
Cuneus	R	4.79	10	-86	16			Parietal Sup	R	5.49	18	-78	56			Fusiform	L	4.97	-22	-78	-16
Calcarine	R	4.79	10	-94	0			Cuneus	L	5.49	-14	-94	8			Occipital Mid	L	4.96	-30	-86	32
Temporal Mid	L	-4.77	-62	-22	-8			Occipital Mid	L	5.47	-22	-94	8			Occipital Inf	L	4.95	-22	-94	-8
Insula	R	-4.78	42	-6	8			Calcarine	L	5.45	-14	-86	8			Fusiform	L	4.95	-22	-70	-8
Rolandic Oper	R	-4.9	42	-22	16			Fusiform	R	5.41	42	-78	-16			Cuneus	L	4.95	-6	-86	16
Rolandic Oper	R	-4.93	50	-22	16			Occipital Mid	L	5.4	-30	-78	16			Fusiform	L	4.94	-22	-62	-16
SupraMarginal	R	-4.93	58	-22	16			Occipital Sup	R	5.4	10	-102	8			Occipital Mid	L	4.93	-22	-94	8
Temporal Sup	L	-4.98	-62	-22	0			Precuneus	R	5.37	2	-78	48			Lingual	R	4.9	10	-78	0
Temporal Mid	L	-5.03	-54	-30	-8			Occipital Sup	R	5.37	18	-94	8			Cuneus	L	4.86	-6	-94	16
Temporal Sup	L	-5.03	-46	-22	8			Occipital Inf	R	5.36	26	-86	-8			Occipital Inf	R	4.85	34	-86	-8
Temporal Mid	R	-5.11	66	-22	0			Precuneus	R	5.36	18	-46	72			Occipital Sup	L	4.84	-14	-94	16
Temporal Sup	L	-5.14	-46	-22	0			Precuneus	R	5.36	10	-78	56			Calcarine	R	4.83	10	-102	0
Temporal Sup	L	-5.16	-54	-22	8			Occipital Inf	L	5.34	-22	-102	-8			Lingual	L	4.82	-14	-70	0
Temporal Sup	R	-5.18	66	-6	0			Occipital Mid	R	5.34	42	-70	8			Occipital Sup	L	4.81	-22	-78	16
Temporal Sup	L	-5.27	-62	-30	8			Precuneus	R	5.33	10	-70	40			Occipital Mid	L	4.81	-30	-70	24
Temporal Mid	R	-5.31	58	-22	-8			Cuneus	R	5.31	10	-70	24			Calcarine	L	4.81	-6	-70	16
Temporal Mid	L	-5.31	-62	-30	0			Occipital Inf	L	5.31	-38	-86	-16			Occipital Mid	L	4.79	-30	-70	32
Temporal Sup	R	-5.32	58	-6	0			Calcarine	R	5.31	10	-70	16			Occipital Inf	L	4.78	-22	-102	-8
Insula	R	-5.34	42	-6	0			Occipital Mid	R	5.3	42	-86	0			Occipital Mid	L	4.78	-22	-86	16
Temporal Sup	R	-5.34	58	-22	8			Precuneus	R	5.3	18	-54	64			Cuneus	L	4.77	-6	-70	24
Temporal Sup	L	-5.34	-54	-22	0			Occipital Inf	R	5.29	50	-78	-8
Rolandic Oper	R	-5.36	66	-6	8			Angular	R	5.29	58	-62	32
Insula	R	-5.37	42	-14	16			Occipital Mid	R	5.28	26	-94	8
Temporal Sup	L	-5.38	-38	-30	8			Occipital Inf	R	5.28	26	-94	-8
Temporal Mid	R	-5.54	66	-14	-8			Calcarine	L	5.27	-6	-78	16
Temporal Mid	R	-5.55	58	-22	0			Calcarine	R	5.27	2	-62	16
Insula	R	-5.64	50	-6	0			Occipital Mid	R	5.26	18	-94	0
Temporal Sup	R	-5.75	50	-22	8			Occipital Inf	R	5.24	34	-94	-8
Temporal Mid	R	-5.76	58	-14	-8			Lingual	R	5.23	10	-70	0
Rolandic Oper	R	-5.9	50	-6	8			Precuneus	R	5.23	18	-46	56
Temporal Sup	R	-5.91	50	-14	-8			Occipital Sup	R	5.22	18	-86	8
Temporal Sup	L	-5.95	-46	-30	0			Calcarine	R	5.22	18	-94	-8
Temporal Mid	L	-5.98	-54	-30	0			Precuneus	R	5.22	10	-46	64
Heschl	R	-6.03	42	-22	8			Precuneus	R	5.22	10	-78	48
Postcentral	R	-6.04	66	-14	16			Precuneus	R	5.2	10	-46	56
Thalamus	R	-6.04	26	-22	0			Occipital Mid	R	5.2	50	-70	16
Rolandic Oper	R	-6.05	58	-6	8			Precuneus	R	5.17	10	-62	40
Rolandic Oper	R	-6.08	50	-14	16			Precuneus	R	5.17	10	-70	48
Putamen	R	-6.09	34	-14	8			Occipital Mid	R	5.16	50	-78	8
Temporal Sup	L	-6.19	-54	-30	8			Precuneus	R	5.15	10	-46	72
Temporal Sup	R	-6.26	50	-22	0			Fusiform	R	5.14	34	-70	-8
Temporal Sup	R	-6.26	66	-14	8			Precuneus	R	5.13	10	-70	32
Temporal Sup	L	-6.3	-46	-30	8			Lingual	R	5.12	18	-78	-8
Putamen	R	-6.49	34	-14	0			Occipital Sup	R	5.11	18	-94	24
Postcentral	R	-6.58	58	-14	16			Precuneus	R	5.11	2	-62	24
Insula	R	-6.69	42	-14	0			Fusiform	L	5.1	-22	-70	-16
Temporal Mid	R	-6.71	66	-14	0			Occipital Mid	R	5.09	42	-62	0
Temporal Sup	R	-7.04	50	-14	0			Occipital Mid	R	5.09	42	-78	0
Temporal Sup	R	-7.06	58	-14	0			Cuneus	L	5.09	-6	-94	16
Insula	R	-7.11	42	-14	8			Occipital Mid	R	5.08	42	-86	8
Heschl	R	-7.21	58	-14	8			Precuneus	R	5.08	2	-62	32
Heschl	R	-7.6	50	-14	8			Calcarine	R	5.07	10	-102	0
								Precuneus	R	5.07	18	-38	56
								Parietal Sup	R	5.06	18	-78	48
								Fusiform	L	5.05	-30	-78	-16
								Precuneus	R	5.04	10	-62	32
								Calcarine	L	5.04	-22	-94	0
								Occipital Mid	R	5.04	42	-70	0
								Angular	R	5.04	50	-62	24
								Occipital Sup	R	4.99	18	-86	24
								Precuneus	R	4.99	18	-70	56
								Precuneus	R	4.99	10	-62	16
								Occipital Sup	L	4.99	-14	-94	16
								Occipital Mid	L	4.98	-38	-86	0
								Lingual	L	4.98	-14	-70	-8
								Occipital Mid	L	4.98	-30	-86	0
								Occipital Mid	R	4.98	42	-70	16
								Calcarine	R	4.98	26	-62	8
								Lingual	R	4.97	10	-70	8
								Angular	R	4.97	50	-62	32
								Precuneus	R	4.95	10	-62	24
								Calcarine	L	4.95	-14	-78	8
								Lingual	R	4.94	26	-70	-8
								Temporal Mid	R	4.93	50	-70	8
								Angular	R	4.93	58	-62	24
								Precuneus	R	4.92	2	-62	40
								Cingulum Mid	R	4.92	2	-54	32
								Occipital Sup	R	4.92	18	-94	16
								Cuneus	L	4.92	-6	-78	24
								Parietal Sup	R	4.91	26	-46	64
								Precuneus	R	4.91	10	-70	56
								Cuneus	R	4.91	18	-86	16
								Precuneus	R	4.9	10	-54	72
								Precuneus	R	4.9	2	-54	40
								Cingulum Mid	R	4.89	10	-38	40
								Occipital Mid	R	4.88	34	-94	0
								Occipital Mid	R	4.88	50	-70	0
								Occipital Mid	R	4.88	42	-62	8
								Occipital Mid	R	4.88	50	-78	16
								Precuneus	R	4.87	10	-54	56
								Occipital Mid	R	4.86	50	-78	24
								Cingulum Mid	R	4.86	18	-38	48
								Occipital Mid	R	4.86	42	-78	24
								Calcarine	L	4.86	-14	-86	16
								Precuneus	R	4.85	10	-46	48
								Occipital Sup	L	4.85	-22	-94	24
								Occipital Mid	L	4.84	-22	-86	16
								Occipital Mid	R	4.84	26	-86	0
								Cingulum Mid	R	4.84	18	-30	40
								Precuneus	R	4.84	2	-70	48
								Occipital Sup	L	4.83	-22	-94	16
								Calcarine	L	4.83	-6	-70	16
								Temporal Mid	R	4.8	58	-62	16
								Cingulum Mid	R	4.8	2	-46	32
								Lingual	R	4.79	18	-94	-16
								Occipital Inf	L	4.79	-30	-78	-8
								Paracentr Lob	R	4.79	18	-38	64
								Occipital Sup	L	4.79	-22	-86	24
								Angular	R	4.79	50	-70	24
								Parietal Sup	R	4.78	26	-46	72
								Precuneus	R	4.78	18	-62	64
								Precuneus	R	4.77	10	-54	64
								Lingual	R	4.77	18	-78	0
								Occipital Mid	R	4.77	34	-94	8
								Occipital Mid	R	4.77	34	-94	16

## Sheet: Atonal_Novel
Tone 1								Tone 2								Tone 3								Tone 4								Tone 5
Brain region	Hemisphere	T-stat	MNI coordinates					Brain region	Hemisphere	T-stat	MNI coordinates					Brain region	Hemisphere	T-stat	MNI coordinates					Brain region	Hemisphere	T-stat	MNI coordinates					Brain region	Hemisphere	T-stat	MNI coordinates
			X	Y	Z						X	Y	Z						X	Y	Z						X	Y	Z						X	Y	Z
Calcarine	R	7.93	2	-94	8			Calcarine	R	7.85	2	-94	8			Calcarine	R	7.62	2	-86	0			Calcarine	R	6.05	2	-86	0			Lingual	L	5.86	-6	-70	-8
Lingual	L	7.92	-6	-94	-8			Calcarine	R	7.79	2	-86	8			Calcarine	R	7.6	2	-86	8			Lingual	L	5.95	-6	-70	-8			Calcarine	R	5.75	2	-86	0
Calcarine	R	7.82	2	-94	0			Calcarine	R	7.62	2	-94	0			Calcarine	R	7.38	2	-78	8			Lingual	R	5.79	2	-78	0			Lingual	L	5.5	-6	-78	-8
Calcarine	L	7.68	-6	-94	0			Calcarine	R	7.48	2	-86	0			Calcarine	R	7.34	10	-86	8			Lingual	L	5.67	-6	-70	0			Lingual	R	5.4	2	-78	0
Occipital Inf	R	7.53	34	-94	-8			Cuneus	R	7.26	2	-94	16			Calcarine	R	7.33	10	-94	0			Calcarine	R	5.65	2	-86	8			Lingual	L	5.3	-6	-78	0
Occipital Mid	R	7.26	34	-94	8			Occipital Inf	R	7.2	34	-94	-8			Calcarine	R	7.24	2	-94	8			Calcarine	R	5.64	2	-94	8			Calcarine	L	5.16	-6	-86	0
Calcarine	R	7.22	2	-86	0			Cuneus	R	7.17	2	-86	16			Calcarine	R	7.12	10	-78	8			Calcarine	R	5.59	2	-78	8			Calcarine	R	5.16	2	-86	8
Calcarine	R	7.17	2	-86	8			Lingual	L	7.07	-6	-94	-8			Occipital Sup	R	7.06	18	-86	8			Calcarine	R	5.55	10	-86	8			Calcarine	R	5.13	2	-78	8
Occipital Inf	R	7.15	34	-86	-8			Occipital Mid	R	6.95	26	-94	8			Calcarine	R	7.06	10	-86	0			Lingual	L	5.5	-6	-78	0			Lingual	L	5.09	-6	-70	0
Calcarine	L	7.1	-6	-94	8			Calcarine	R	6.95	18	-78	8			Lingual	R	6.98	2	-78	0			Lingual	L	5.44	-6	-62	-8			Calcarine	R	5.03	2	-94	0
Occipital Mid	R	7.08	34	-94	0			Occipital Mid	R	6.79	34	-94	8			Calcarine	R	6.92	2	-94	0			Calcarine	R	5.4	2	-94	0			Lingual	L	4.98	-6	-62	-8
Cuneus	R	7.03	2	-94	16			Occipital Inf	R	6.78	34	-78	-8			Lingual	R	6.91	10	-78	0			Precuneus	L	5.38	-6	-62	24			Calcarine	R	4.86	2	-94	8
Occipital Inf	R	6.99	42	-78	-8			Occipital Sup	R	6.74	18	-86	8			Calcarine	R	6.91	10	-94	8			Occipital Mid	R	5.35	26	-94	16			Lingual	L	4.76	-6	-86	-8
Lingual	R	6.99	34	-86	-16			Parietal Sup	R	6.72	34	-54	64			Calcarine	R	6.79	10	-78	16			Lingual	R	5.34	2	-70	8
Occipital Mid	R	6.97	26	-94	8			Occipital Mid	R	6.71	26	-94	16			Occipital Sup	R	6.67	10	-102	8			Calcarine	R	5.34	10	-78	8
Fusiform	R	6.96	42	-78	-16			Calcarine	L	6.68	-6	-94	0			Occipital Mid	R	6.53	26	-94	16			Lingual	L	5.32	-6	-78	-8
Occipital Inf	R	6.96	42	-86	-8			Occipital Sup	R	6.67	26	-86	24			Cuneus	R	6.51	10	-86	16			Precuneus	L	5.25	-14	-78	48
Occipital Inf	R	6.89	34	-78	-8			Calcarine	R	6.62	2	-78	8			Lingual	R	6.46	2	-70	8			Calcarine	L	5.23	-6	-70	8
Occipital Mid	R	6.87	34	-86	0			Occipital Mid	R	6.6	26	-86	16			Calcarine	R	6.4	10	-102	0			Occipital Sup	R	5.23	18	-86	8
Calcarine	R	6.74	2	-94	-8			Calcarine	R	6.59	10	-86	8			Calcarine	R	6.35	18	-78	8			Precuneus	L	5.19	-6	-54	24
Calcarine	L	6.73	-6	-86	0			Calcarine	L	6.57	-6	-86	8			Lingual	R	6.3	2	-70	0			Cuneus	L	5.19	-14	-78	40
Lingual	L	6.7	-6	-86	-8			Occipital Inf	R	6.56	34	-86	-8			Cuneus	R	6.29	18	-86	16			Lingual	L	5.15	-14	-78	0
Occipital Mid	R	6.68	34	-94	16			Occipital Mid	R	6.56	34	-94	0			Cuneus	R	6.29	2	-86	16			Calcarine	L	5.15	-6	-78	8
Fusiform	R	6.64	34	-78	-16			Calcarine	R	6.55	18	-78	16			Occipital Mid	R	6.27	26	-86	16			Cuneus	R	5.14	2	-94	16
Occipital Sup	R	6.62	18	-86	8			Occipital Inf	R	6.52	42	-78	-8			Cuneus	R	6.24	2	-94	16			Lingual	R	5.14	2	-70	0
Occipital Mid	R	6.61	26	-94	0			Calcarine	L	6.51	-6	-86	0			Cuneus	R	6.22	10	-94	16			Lingual	L	5.14	-14	-70	0
Occipital Mid	R	6.6	26	-94	16			Calcarine	L	6.51	-6	-94	8			Occipital Sup	R	6.15	26	-94	24			Cuneus	L	5.13	-6	-78	40
Occipital Sup	R	6.56	10	-102	8			Cuneus	R	6.49	18	-86	16			Calcarine	R	6.14	2	-78	16			Cuneus	R	5.1	18	-86	16
Occipital Sup	R	6.55	18	-94	16			Occipital Inf	R	6.48	42	-86	-8			Occipital Sup	R	6.12	26	-86	24			Lingual	L	5.09	-6	-62	0
Occipital Inf	R	6.54	50	-78	-8			Lingual	L	6.48	-6	-86	-8			Lingual	L	6.12	-6	-70	-8			Calcarine	R	5.09	10	-86	0
Lingual	L	6.52	-14	-94	-8			Calcarine	R	6.42	10	-78	8			Occipital Mid	R	6.09	34	-94	16			Lingual	L	5.07	-14	-70	-8
Calcarine	R	6.48	18	-78	8			Calcarine	R	6.42	10	-102	0			Occipital Sup	R	6.05	18	-94	8			Calcarine	L	5.07	-6	-62	16
Occipital Mid	R	6.48	26	-102	0			Calcarine	R	6.41	10	-86	0			Lingual	L	6.03	-6	-78	0			Occipital Inf	R	5.07	26	-94	-8
Occipital Mid	R	6.47	26	-86	16			Occipital Sup	R	6.39	26	-94	24			Occipital Sup	R	6.01	18	-94	16			Occipital Mid	R	5.07	26	-94	8
Cuneus	R	6.47	18	-86	16			Lingual	R	6.37	34	-86	-16			Calcarine	L	5.96	-6	-86	8			Calcarine	R	5.06	10	-94	8
Cuneus	R	6.46	10	-94	16			Calcarine	R	6.36	2	-94	-8			Occipital Mid	R	5.96	26	-94	8			Occipital Sup	R	5.03	26	-86	24
Cuneus	R	6.4	2	-86	16			Lingual	R	6.35	2	-78	0			Lingual	L	5.93	-14	-78	0			Occipital Mid	R	5.02	26	-86	16
Calcarine	R	6.4	10	-86	8			Occipital Mid	R	6.35	26	-86	0			Calcarine	L	5.92	-6	-78	8			Calcarine	R	5.01	10	-94	0
Lingual	L	6.37	-14	-102	-8			Occipital Mid	R	6.33	34	-86	0			Occipital Mid	R	5.9	18	-94	0			Lingual	R	4.98	10	-78	0
Calcarine	R	6.36	10	-94	8			Lingual	L	6.32	-14	-102	-8			Lingual	R	5.88	10	-70	0			Occipital Sup	R	4.98	26	-94	24
Occipital Inf	R	6.34	42	-70	-8			Calcarine	R	6.28	10	-94	0			Lingual	R	5.87	18	-78	0			Precuneus	L	4.94	-6	-70	32
Occipital Mid	R	6.31	26	-86	0			Calcarine	R	6.26	10	-94	8			Lingual	R	5.85	10	-70	8			Calcarine	R	4.94	10	-78	16
Occipital Mid	R	6.3	42	-86	0			Cuneus	R	6.24	10	-86	16			Calcarine	R	5.81	10	-86	-8			Occipital Sup	R	4.93	18	-94	16
Occipital Sup	R	6.28	18	-94	8			Occipital Sup	R	6.22	10	-102	8			Lingual	L	5.81	-6	-70	0			Calcarine	L	4.91	-6	-94	8
Calcarine	R	6.28	10	-102	0			Occipital Mid	R	6.2	26	-94	0			Calcarine	L	5.78	-6	-86	0			Calcarine	L	4.9	-6	-86	8
Occipital Mid	R	6.26	18	-102	8			Lingual	L	6.19	-6	-70	-8			Calcarine	R	5.77	2	-86	-8			Cuneus	L	4.87	-6	-70	24
Calcarine	R	6.21	18	-78	16			Calcarine	R	6.18	10	-78	16			Calcarine	R	5.73	10	-70	16			Calcarine	L	4.85	-6	-70	16
Occipital Sup	R	6.2	26	-94	24			Occipital Inf	R	6.16	50	-78	-8			Calcarine	L	5.73	-14	-86	0			Lingual	R	4.84	26	-94	-16
Calcarine	R	6.15	2	-86	-8			Lingual	R	6.14	10	-78	0			Calcarine	R	5.72	18	-78	16			Occipital Mid	R	4.83	34	-94	16
Occipital Mid	R	6.15	34	-78	0			Occipital Sup	R	6.14	18	-94	16			Calcarine	R	5.72	2	-70	16			Lingual	R	4.83	10	-70	8
Cuneus	R	6.12	10	-86	16			Calcarine	L	6.13	-22	-62	8			Calcarine	R	5.71	10	-94	-8			Precuneus	L	4.83	-6	-70	40
Occipital Inf	R	6.04	26	-86	-8			Occipital Sup	R	6.1	26	-78	24			Cuneus	L	5.66	-6	-78	40			Occipital Sup	R	4.82	18	-94	8
Occipital Mid	R	5.99	34	-86	8			Occipital Mid	R	6.04	26	-102	0			Occipital Mid	R	5.65	34	-86	24			Precuneus	L	4.81	-6	-54	16
Lingual	L	5.97	-14	-94	-16			Occipital Mid	R	6.03	34	-78	0			Lingual	L	5.58	-6	-78	-8			Calcarine	R	4.8	2	-86	-8
Calcarine	L	5.92	-6	-86	8			Calcarine	R	6.01	2	-78	16			Cuneus	R	5.57	10	-94	24			Precuneus	L	4.8	-6	-78	48
Occipital Mid	R	5.9	42	-86	8			Lingual	L	6.01	-14	-94	-8			Occipital Sup	R	5.56	18	-94	24			Precuneus	L	4.79	-6	-62	32
Calcarine	R	5.88	10	-78	8			Occipital Inf	R	6	42	-70	-8			Cuneus	L	5.5	-6	-86	40			Precuneus	L	4.79	-14	-70	40
Occipital Mid	R	5.87	42	-78	0			Lingual	L	5.99	-6	-78	0			Lingual	L	5.5	-14	-70	0			Cuneus	R	4.78	2	-86	16
Occipital Sup	R	5.87	26	-86	24			Calcarine	L	5.99	-6	-78	8			Calcarine	R	5.49	18	-70	16			Calcarine	L	4.78	-6	-86	0
Fusiform	R	5.81	26	-78	-8			Lingual	L	5.98	-6	-70	0			Calcarine	L	5.46	-6	-94	8			Lingual	L	4.77	-6	-62	8
Occipital Inf	R	5.81	26	-94	-8			Occipital Inf	R	5.98	26	-86	-8			Occipital Mid	L	5.46	-38	-86	24			Calcarine	R	4.77	2	-70	16
Occipital Sup	R	5.78	18	-94	24			Cuneus	R	5.98	10	-94	16			Occipital Sup	R	5.45	26	-78	24			Calcarine	L	4.77	-14	-70	8
Occipital Inf	R	5.78	50	-70	-8			Occipital Mid	R	5.94	34	-94	16			Lingual	L	5.41	-14	-70	-8			Occipital Inf	R	4.77	18	-102	-8
Lingual	L	5.74	-6	-78	-8			Calcarine	R	5.92	2	-86	-8			Occipital Sup	R	5.4	26	-78	32
Calcarine	L	5.74	-14	-94	0			Lingual	R	5.9	18	-78	0			Lingual	R	5.39	10	-78	-8
Lingual	L	5.73	-14	-86	-8			Occipital Mid	R	5.9	42	-78	8			Occipital Sup	L	5.39	-22	-86	40
Occipital Sup	R	5.71	18	-86	24			Occipital Sup	R	5.89	18	-78	24			Occipital Mid	R	5.39	34	-86	32
Cuneus	R	5.71	10	-94	24			Parietal Sup	R	5.87	34	-62	64			Lingual	L	5.38	-6	-62	-8
Calcarine	R	5.7	10	-86	0			Postcentral	L	5.87	-30	-30	72			Calcarine	R	5.38	18	-94	-8
Precuneus	L	5.67	-14	-54	16			Calcarine	R	5.86	18	-70	16			Cuneus	L	5.35	-14	-86	40
Calcarine	L	5.66	-14	-102	0			Calcarine	R	5.86	18	-70	8			Calcarine	L	5.34	-14	-94	0
Lingual	R	5.64	26	-78	-16			Cuneus	R	5.86	2	-86	24			Occipital Mid	R	5.33	26	-94	0
Lingual	L	5.63	-6	-70	-8			Occipital Inf	R	5.84	50	-70	-8			Calcarine	R	5.31	2	-62	16
Lingual	L	5.61	-6	-78	0			Occipital Inf	R	5.84	42	-62	-8			Cuneus	L	5.28	-14	-78	40
Calcarine	R	5.59	10	-94	0			Occipital Mid	R	5.8	42	-86	0			Occipital Mid	R	5.26	26	-86	0
Calcarine	L	5.57	-14	-86	0			Cuneus	L	5.8	-6	-94	16			Calcarine	L	5.25	-6	-70	8
Lingual	L	5.55	-14	-78	-8			Lingual	L	5.8	-6	-78	-8			Precuneus	R	5.24	10	-62	16
Fusiform	R	5.53	34	-70	-8			Lingual	R	5.8	10	-70	8			Precuneus	L	5.22	-6	-78	48
Calcarine	R	5.53	2	-78	8			Occipital Mid	R	5.79	42	-86	8			Lingual	L	5.22	-6	-86	-8
Lingual	L	5.51	-6	-62	-8			Lingual	L	5.77	-6	-62	-8			Occipital Sup	R	5.21	26	-70	32
Lingual	R	5.5	18	-78	0			Occipital Mid	R	5.77	34	-86	8			Cuneus	L	5.21	-6	-78	32
Lingual	R	5.48	2	-78	0			Cuneus	R	5.75	10	-94	24			Occipital Mid	R	5.2	18	-102	0
Lingual	L	5.48	-14	-70	-8			Occipital Sup	R	5.74	18	-86	24			Cuneus	R	5.18	10	-78	24
Lingual	R	5.45	26	-86	-16			Fusiform	R	5.73	34	-78	-16			Calcarine	L	5.18	-6	-94	0
Lingual	R	5.42	10	-78	0			Calcarine	R	5.72	26	-70	8			Cuneus	R	5.18	10	-86	24
Occipital Mid	R	5.42	18	-102	0			Occipital Sup	R	5.7	18	-94	8			Lingual	R	5.18	18	-86	-8
Fusiform	R	5.41	42	-70	-16			Fusiform	R	5.68	42	-78	-16			Lingual	R	5.18	26	-86	-16
Calcarine	R	5.4	18	-70	8			Calcarine	R	5.67	10	-62	8			Occipital Inf	R	5.17	18	-102	-8
Lingual	L	5.39	-14	-78	0			Calcarine	R	5.66	10	-94	-8			Lingual	L	5.17	-14	-78	-8
Lingual	L	5.39	-6	-70	0			Lingual	L	5.66	-6	-62	0			Lingual	L	5.17	-22	-70	0
Calcarine	L	5.36	-14	-54	8			Calcarine	L	5.65	-14	-94	0			Occipital Mid	L	5.13	-30	-78	24
Cuneus	L	5.29	-6	-94	16			Occipital Inf	R	5.65	26	-94	-8			Occipital Sup	R	5.12	18	-86	24
Lingual	L	5.26	-6	-62	0			Parietal Sup	R	5.64	26	-62	56			Occipital Mid	L	5.12	-30	-78	16
Calcarine	R	5.26	10	-78	16			Parietal Sup	R	5.64	26	-70	40			Occipital Mid	R	5.12	34	-78	32
Occipital Mid	R	5.24	18	-94	0			Postcentral	L	5.61	-38	-30	64			Occipital Mid	R	5.11	34	-86	16
Occipital Mid	R	5.22	34	-86	16			Parietal Sup	R	5.61	26	-54	48			Calcarine	L	5.11	-22	-70	8
Lingual	L	5.22	-14	-70	0			Occipital Mid	R	5.61	42	-78	0			Occipital Inf	R	5.09	26	-94	-8
Occipital Inf	L	5.18	-22	-102	-8			Lingual	R	5.6	10	-70	0			Cuneus	R	5.08	2	-86	24
Occipital Mid	R	5.17	42	-78	8			Lingual	R	5.58	2	-70	0			Calcarine	L	5.07	-14	-86	8
Calcarine	L	5.17	-14	-62	8			Fusiform	R	5.57	26	-78	-8			Cuneus	L	5.07	-6	-94	16
Calcarine	L	5.16	-22	-62	8			Calcarine	L	5.57	-14	-102	0			Parietal Sup	R	5.07	26	-70	40
Lingual	R	5.16	10	-70	0			Occipital Mid	R	5.57	18	-102	8			Lingual	L	5.06	-14	-94	-8
Calcarine	L	5.16	-22	-102	0			Temporal Inf	R	5.55	50	-62	-8			Lingual	R	5.06	26	-94	-16
Lingual	L	5.15	-14	-62	-8			Occipital Sup	R	5.54	18	-94	24			Cuneus	R	5.05	18	-70	24
Cuneus	L	5.13	-14	-102	8			Parietal Sup	R	5.54	26	-54	64			Lingual	L	5.05	-14	-86	-8
Lingual	L	5.13	-22	-94	-16			Occipital Inf	L	5.53	-30	-78	-8			Calcarine	R	5.04	2	-94	-8
Precuneus	L	5.11	-6	-54	16			Lingual	R	5.53	18	-70	0			Occipital Mid	R	5.03	34	-94	8
Calcarine	R	5.08	26	-70	8			Parietal Sup	R	5.53	26	-54	56			Cuneus	R	5.01	10	-70	24
Precuneus	L	5.06	-6	-54	8			Calcarine	L	5.5	-6	-70	8			Calcarine	L	5	-14	-78	8
Occipital Mid	L	5.05	-30	-94	0			Lingual	R	5.5	26	-86	-16			Occipital Inf	L	4.99	-30	-78	-8
Cuneus	R	5.05	2	-86	24			Calcarine	R	5.47	10	-70	16			Cuneus	L	4.98	-6	-86	32
Temporal Inf	R	5.04	58	-62	-16			Lingual	R	5.47	2	-70	8			Occipital Mid	R	4.97	26	-102	0
Calcarine	L	5.03	-14	-70	8			Lingual	L	5.46	-14	-86	-8			Lingual	L	4.96	-14	-62	-8
Lingual	L	5.03	-14	-62	0			Occipital Sup	R	5.46	26	-78	32			Precuneus	R	4.94	10	-62	24
Fusiform	R	5.03	34	-70	-16			Lingual	R	5.44	10	-62	0			Lingual	L	4.94	-6	-62	0
Lingual	R	5.02	18	-70	0			Precuneus	R	5.43	18	-62	32			Calcarine	R	4.94	10	-62	8
Calcarine	L	5.01	-6	-78	8			Occipital Sup	R	5.43	26	-70	32			Calcarine	L	4.94	-14	-70	8
Calcarine	L	5.01	-14	-86	8			Precuneus	R	5.42	18	-70	32			Occipital Mid	L	4.91	-30	-86	24
Occipital Sup	R	5	18	-94	32			Parietal Sup	R	5.42	34	-62	56			Occipital Sup	R	4.91	18	-78	24
Calcarine	R	4.99	2	-78	16			Calcarine	L	5.41	-14	-62	8			Occipital Sup	R	4.9	26	-86	32
Precuneus	L	4.99	-14	-54	24			Occipital Mid	R	5.41	18	-102	0			Occipital Mid	R	4.87	18	-102	8
Calcarine	L	4.97	-14	-62	16			Calcarine	L	5.39	-22	-70	8			Occipital Mid	L	4.86	-30	-86	16
Occipital Inf	R	4.96	50	-70	-16			Fusiform	R	5.39	34	-70	-8			Calcarine	L	4.86	-14	-102	0
Occipital Sup	R	4.96	26	-78	24			Lingual	L	5.36	-14	-70	0			Occipital Inf	L	4.86	-38	-86	-8
Lingual	L	4.94	-6	-54	0			Lingual	L	5.35	-14	-78	-8			Lingual	L	4.85	-6	-94	-8
Occipital Sup	R	4.9	18	-78	24			Occipital Mid	R	5.34	18	-94	0			Occipital Sup	L	4.85	-22	-78	32
Lingual	R	4.89	10	-70	8			Calcarine	L	5.33	-14	-86	0			Lingual	R	4.83	18	-94	-16
Lingual	L	4.87	-6	-62	8			Lingual	L	5.32	-14	-62	0			Lingual	L	4.83	-14	-62	0
Occipital Mid	R	4.86	34	-78	16			Parietal Sup	R	5.32	34	-54	56			Occipital Inf	R	4.81	26	-86	-8
Lingual	R	4.83	10	-62	0			Parietal Sup	R	5.32	26	-62	48			Cuneus	L	4.78	-14	-78	32
Calcarine	L	4.82	-14	-78	8			Occipital Mid	R	5.32	42	-70	0			Cuneus	L	4.78	-14	-94	8
Calcarine	L	4.82	-22	-94	0			Lingual	L	5.3	-14	-94	-16			Precuneus	R	4.78	18	-62	32
Occipital Mid	R	4.82	42	-70	0			Parietal Sup	R	5.3	26	-62	64			Calcarine	R	4.76	18	-62	16
Occipital Inf	L	4.8	-22	-94	-8			Lingual	R	5.29	26	-78	-16			Calcarine	L	4.76	-6	-78	16
Occipital Inf	L	4.8	-30	-94	-8			Occipital Sup	R	5.28	26	-70	24			Lingual	R	4.76	18	-86	-16
Occipital Inf	R	4.79	42	-62	-8			Parietal Sup	L	5.28	-14	-70	56
Calcarine	R	4.79	18	-70	16			Occipital Inf	L	5.27	-38	-86	-8
Calcarine	L	4.78	-22	-54	8			Precuneus	R	5.27	10	-62	16
Cuneus	L	4.77	-14	-94	8			Occipital Mid	R	5.25	34	-86	16
Temporal Sup	L	-4.76	-62	-22	16			Parietal Sup	R	5.25	26	-54	72
Temporal Sup	R	-4.83	66	-22	8			Occipital Mid	R	5.24	34	-78	40
Thalamus	R	-4.87	18	-6	0			Postcentral	L	5.23	-30	-30	64
SupraMarginal	L	-4.95	-54	-22	24			Calcarine	R	5.23	10	-86	-8
Temporal Sup	L	-5.01	-54	-38	8			Occipital Inf	L	5.21	-30	-86	-16
Temporal Sup	L	-5.02	-38	-22	0			Occipital Sup	R	5.21	26	-78	40
Hippocampus	R	-5.03	34	-14	-16			Cuneus	R	5.21	10	-78	24
Putamen	R	-5.03	34	2	0			Lingual	L	5.21	-14	-78	0
Insula	R	-5.04	42	-14	16			Lingual	L	5.2	-22	-62	0
Rolandic Oper	L	-5.07	-46	-22	16			Occipital Sup	L	5.19	-22	-86	40
Temporal Sup	R	-5.07	58	2	0			Occipital Mid	R	5.19	34	-86	24
Temporal Sup	L	-5.08	-62	-38	8			Calcarine	L	5.18	-14	-70	8
Thalamus	R	-5.09	10	-22	0			Cuneus	R	5.18	10	-86	24
Temporal Mid	L	-5.1	-46	-38	0			Parietal Inf	R	5.17	34	-78	48
Insula	R	-5.12	42	2	8			Occipital Mid	R	5.17	26	-62	40
Temporal Mid	L	-5.13	-62	-38	0			Occipital Mid	L	5.17	-30	-86	32
Temporal Sup	L	-5.18	-54	-22	0			Precentral	L	5.17	-38	-22	64
Heschl	L	-5.19	-38	-22	8			Lingual	R	5.15	26	-94	-16
Temporal Sup	L	-5.22	-46	-22	0			Calcarine	L	5.15	-22	-102	0
Temporal Sup	R	-5.23	58	-6	-8			Parietal Inf	L	5.14	-38	-38	48
Rolandic Oper	R	-5.27	50	2	8			Occipital Mid	L	5.13	-30	-86	24
Temporal Mid	L	-5.27	-54	-38	0			Fusiform	R	5.13	34	-62	-8
Temporal Mid	R	-5.3	66	-22	0			Occipital Sup	R	5.12	26	-86	32
Temporal Sup	L	-5.33	-54	-22	16			Occipital Mid	L	5.12	-30	-94	8
Insula	R	-5.34	50	2	0			Calcarine	R	5.12	18	-62	16
Temporal Sup	L	-5.43	-62	-22	8			Parietal Sup	L	5.12	-14	-78	56
Temporal Sup	L	-5.47	-46	-22	8			Lingual	L	5.11	-14	-70	-8
Temporal Mid	L	-5.47	-54	-30	-8			Lingual	R	5.11	10	-78	-8
Temporal Sup	L	-5.48	-38	-30	16			Precuneus	R	5.1	18	-62	72
Temporal Sup	R	-5.54	58	-22	8			Calcarine	L	5.1	-14	-70	16
Temporal Sup	L	-5.55	-62	-30	16			Precuneus	R	5.09	10	-54	8
Temporal Mid	L	-5.61	-46	-30	-8			Precuneus	L	5.08	-14	-70	48
Insula	R	-5.61	42	2	0			Calcarine	L	5.08	-14	-54	8
Temporal Mid	R	-5.62	66	-22	-8			Cuneus	R	5.08	18	-70	24
Putamen	R	-5.62	34	-6	8			Calcarine	R	5.08	18	-62	8
Temporal Sup	L	-5.72	-54	-22	8			Fusiform	R	5.08	34	-54	-8
Temporal Sup	L	-5.74	-46	-30	16			Precentral	L	5.07	-30	-22	56
Temporal Sup	R	-5.74	50	-6	-8			Occipital Mid	L	5.07	-38	-86	16
Temporal Sup	L	-5.76	-54	-30	16			Angular	R	5.07	42	-70	48
Thalamus	R	-5.8	10	-14	0			Precuneus	R	5.07	10	-54	16
Temporal Sup	R	-5.82	50	-22	8			Temporal Mid	L	5.06	-38	-70	8
Temporal Mid	R	-5.85	58	-22	0			Occipital Mid	R	5.06	34	-78	16
Postcentral	R	-5.88	58	-6	16			Cuneus	L	5.05	-6	-86	16
Postcentral	R	-5.92	66	-14	16			Lingual	L	5.05	-6	-62	8
Insula	R	-5.99	42	-6	-8			Occipital Inf	L	5.02	-30	-86	-8
Rolandic Oper	R	-6	58	2	8			Occipital Sup	L	5	-22	-78	32
Putamen	R	-6.03	34	-6	-8			Cuneus	R	4.99	18	-86	32
Heschl	R	-6.05	42	-22	8			Calcarine	L	4.99	-14	-62	16
Thalamus	R	-6.09	18	-22	0			Postcentral	L	4.99	-38	-30	56
Temporal Mid	R	-6.1	66	-14	-8			Precuneus	L	4.99	-14	-54	16
Rolandic Oper	R	-6.12	50	-14	16			SupraMarginal	L	4.98	-38	-38	40
Pallidum	R	-6.15	26	-6	0			Parietal Sup	L	4.96	-14	-70	64
Postcentral	R	-6.26	66	-6	16			Cuneus	R	4.96	18	-62	24
Putamen	R	-6.27	34	-14	8			Occipital Mid	L	4.96	-30	-86	16
Temporal Mid	L	-6.34	-62	-30	0			Parietal Sup	L	4.96	-22	-78	48
Temporal Sup	L	-6.34	-62	-30	8			Occipital Sup	R	4.95	18	-94	32
Temporal Sup	L	-6.34	-38	-30	8			Lingual	L	4.95	-22	-70	0
Temporal Mid	R	-6.42	58	-22	-8			Cuneus	L	4.95	-14	-70	24
Temporal Sup	R	-6.44	66	-6	0			Occipital Sup	L	4.95	-22	-78	24
Postcentral	R	-6.49	58	-14	16			Lingual	L	4.95	-14	-62	-8
Temporal Sup	R	-6.53	50	-22	0			Occipital Inf	L	4.92	-22	-102	-8
Thalamus	R	-6.62	18	-14	0			Occipital Mid	L	4.92	-30	-94	0
Temporal Sup	L	-6.76	-46	-30	8			Fusiform	R	4.91	42	-70	-16
Insula	R	-6.78	42	-6	8			Lingual	R	4.91	18	-86	-8
Temporal Sup	R	-6.8	66	-14	8			Temporal Inf	R	4.9	58	-62	-8
Thalamus	R	-6.82	26	-22	0			Occipital Mid	R	4.9	26	-62	32
Temporal Sup	L	-6.87	-54	-30	8			Occipital Sup	L	4.9	-22	-70	24
Temporal Mid	L	-7.03	-54	-30	0			Parietal Sup	R	4.89	26	-70	48
Temporal Sup	R	-7.03	58	-6	0			Precuneus	L	4.89	-6	-78	56
Putamen	R	-7.08	34	-6	0			Occipital Mid	R	4.88	34	-78	32
Insula	R	-7.16	42	-6	0			Precentral	L	4.87	-30	-22	64
Temporal Mid	R	-7.18	58	-14	-8			Cuneus	R	4.87	10	-70	24
Temporal Sup	L	-7.19	-46	-30	0			Occipital Sup	L	4.87	-22	-86	32
Temporal Mid	R	-7.21	66	-14	0			Lingual	R	4.86	18	-62	0
Rolandic Oper	R	-7.35	66	-6	8			Postcentral	L	4.86	-30	-22	48
Insula	R	-7.43	50	-6	0			Occipital Mid	L	4.86	-38	-86	24
Rolandic Oper	R	-7.46	50	-6	8			Parietal Inf	R	4.86	34	-70	48
Temporal Sup	R	-7.47	50	-14	-8			Calcarine	L	4.85	-14	-86	8
Insula	R	-7.51	42	-14	8			Occipital Mid	L	4.85	-30	-78	16
Rolandic Oper	R	-7.86	58	-6	8			Parietal Sup	R	4.85	26	-78	48
Heschl	R	-7.89	58	-14	8			Parietal Sup	L	4.84	-14	-62	48
Temporal Sup	R	-8.03	58	-14	0			Occipital Sup	L	4.84	-22	-78	16
Putamen	R	-8.06	34	-14	0			Calcarine	R	4.84	2	-70	16
Heschl	R	-8.07	50	-14	8			Occipital Inf	L	4.84	-30	-94	-8
Insula	R	-8.35	42	-14	0			Occipital Mid	L	4.84	-22	-94	8
Temporal Sup	R	-8.42	50	-14	0			Calcarine	L	4.83	-22	-54	8
								Cuneus	L	4.82	-14	-94	8
								Temporal Inf	R	4.82	58	-62	-16
								Calcarine	R	4.82	18	-94	-8
								Precuneus	R	4.81	18	-54	16
								Calcarine	L	4.81	-14	-78	8
								Occipital Inf	R	4.8	18	-102	-8
								Precentral	L	4.79	-30	-22	72
								Postcentral	L	4.79	-30	-38	72
								Precuneus	R	4.79	10	-62	24
								Calcarine	L	4.79	-22	-94	0
								Lingual	R	4.78	26	-70	-8
								Fusiform	R	4.78	50	-62	-16
								Parietal Sup	L	4.78	-14	-62	72
								Lingual	R	4.77	18	-78	-8
								Calcarine	L	4.77	-6	-70	16
								Postcentral	L	4.77	-38	-38	56
								Calcarine	R	4.77	2	-62	16
								Parietal Inf	R	4.77	34	-54	48
								Postcentral	L	4.77	-38	-38	64
								Postcentral	L	4.77	-38	-30	40
								Occipital Mid	L	4.76	-30	-78	24
								Occipital Mid	R	4.76	50	-78	8
