# Supplementary material for: Magnetoencephalography recordings reveal the spatiotemporal dynamics of recognition memory for complex versus simple auditory sequences
Source: Commun Biol. 2022 Nov 19;5:1272. doi: 10.1038/s42003-022-04217-8 (PMC9675809; doi:10.1038/s42003-022-04217-8)
Supplement: Supplementary file 7 — Supplementary Data 5 [file 42003_2022_4217_MOESM7_ESM.xlsx]

## Sheet: Tonal_MemorizedVsNovel_1_4_Hz
Tone 1								Tone 2								Tone 3								Tone 4								Tone 5
			MNI coordinates								MNI coordinates								MNI coordinates								MNI coordinates								MNI coordinates
Brain region	Hemisphere	T-stat	X	Y	Z			Brain region	Hemisphere	T-stat	X	Y	Z			Brain region	Hemisphere	T-stat	X	Y	Z			Brain region	Hemisphere	T-stat	X	Y	Z			Brain region	Hemisphere	T-stat	X	Y	Z
Front Inf Ope	L	3.66	-46	10	24			Calcarine	L	3.19	-6	-70	8			Putamen	L	3.73	-22	18	-8			Putamen	L	3.93	-14	18	-8			Front Inf Orb	L	3.08	-22	34	-8
Heschl	R	3.52	42	-22	8			Lingual	L	3.04	-6	-70	0			Putamen	L	3.71	-22	10	-8			Lingual	L	3.61	-14	-62	-8			Front Mid Orb	L	2.73	-22	42	-16
Precentral	L	3.47	-46	2	24			Precuneus	L	2.92	-14	-54	24			Insula	L	3.47	-30	18	-8			Lingual	L	3.61	-14	-54	-8			Front Inf Orb	L	2.71	-22	34	-16
Rolandic Oper	R	3.42	50	-22	16			Calcarine	L	2.85	-6	-78	8			Insula	L	3.42	-30	18	0			Lingual	L	3.41	-14	-54	0			Front Inf Orb	L	2.56	-22	26	-16
Front Inf Ope	L	3.4	-54	10	24			Calcarine	L	2.82	-14	-62	16			Calcarine	L	3.32	-22	-54	8			Cingulum Ant	L	3.25	-6	42	24			Front Inf Orb	L	2.44	-30	34	-16
Temporal Sup	R	3.36	50	-22	8			Calcarine	L	2.81	-14	-70	16			Front Inf Orb	L	3.3	-30	26	-16			Putamen	L	3.2	-22	10	8			Front Mid Orb	L	2.42	-22	50	-16
Front Inf Ope	L	3.34	-38	2	24			Calcarine	L	2.79	-14	-70	8			Front Inf Orb	L	3.28	-38	26	-8			Lingual	L	3.18	-6	-54	0			Front Inf Orb	L	2.32	-30	26	-8
Rolandic Oper	R	3.27	42	-22	16			Lingual	L	2.77	-6	-62	8			Putamen	L	3.22	-22	10	0			Cingulum Ant	L	3.17	-6	34	24			Temporal Mid	L	-2.33	-38	-62	0
Front Inf Ope	L	3.12	-38	10	24			Calcarine	L	2.76	-6	-62	16			Putamen	L	3.2	-14	10	-8			Caudate	L	3.16	-14	18	8			Parietal Inf	R	-2.43	34	-46	40
Precentral	L	3.08	-54	2	24			Lingual	L	2.74	-6	-70	-8			Front Inf Orb	L	3.16	-30	26	-8			Lingual	L	3.16	-6	-62	-8			Occipital Inf	L	-2.43	-46	-78	-8
Rolandic Oper	R	2.92	50	-14	16			Precuneus	L	2.73	-14	-62	24			Insula	L	3.11	-38	10	0			Postcentral	L	3.16	-30	-30	40			Occipital Mid	R	-2.56	26	-62	32
Front Inf Ope	L	2.91	-46	10	16			Lingual	L	2.65	-6	-62	0			Front Med Orb	L	3.01	-6	26	-16			Cingulum Ant	L	3.15	-6	34	16			Temporal Mid	L	-2.66	-38	-62	16
Insula	R	2.9	42	-14	16			Cingulum Mid	L	2.64	-6	-46	32			Insula	L	2.99	-38	18	0			Putamen	L	3.14	-22	18	0			Temporal Inf	L	-2.95	-38	-70	-8
Precentral	L	2.81	-62	10	16			Precuneus	L	2.61	-6	-54	24			Precuneus	L	2.97	-22	-54	24			Caudate	L	3.14	-14	26	0
Precentral	L	2.81	-62	10	24			Calcarine	L	2.57	-14	-62	8			Putamen	L	2.96	-22	2	0			Cingulum Ant	L	3.12	-6	42	16
SupraMarginal	R	2.8	58	-22	16			Occipital Mid	L	2.56	-30	-78	32			Front Med Orb	L	2.92	-14	18	-16			Calcarine	L	3.09	-14	-54	8
Heschl	R	2.8	50	-14	8			Cingulum Post	L	2.54	-6	-46	24			Front Inf Orb	L	2.91	-46	26	-8			Lingual	L	3.04	-14	-70	-8
Front Inf Ope	L	2.74	-54	10	16			Precuneus	L	2.52	-6	-54	16			Insula	L	2.9	-38	18	-8			Postcentral	L	3.04	-38	-30	40
Precentral	L	2.74	-54	2	32			Precuneus	L	2.51	-14	-54	16			Insula	L	2.9	-30	18	-16			Putamen	L	3.03	-14	10	-8
Precentral	L	2.74	-54	10	32			Calcarine	L	2.49	-6	-70	16			Insula	L	2.9	-22	18	-16			Front Sup Orb	L	3	-14	26	-16
Precentral	L	2.72	-46	2	32			Occipital Mid	L	2.47	-30	-70	32			Front Inf Orb	L	2.87	-30	34	-8			Caudate	L	2.95	-14	18	16
Temporal Sup	R	2.69	50	-22	0			Lingual	L	2.41	-6	-78	0			Front Inf Orb	L	2.86	-46	34	-8			Caudate	L	2.94	-14	10	16
Postcentral	R	2.69	58	-14	16			Precuneus	L	2.41	-6	-54	32			Front Inf Orb	L	2.83	-38	34	-8			Lingual	L	2.92	-14	-62	0
Rolandic Oper	L	2.68	-38	2	16			Lingual	R	2.41	2	-70	0			Putamen	L	2.81	-30	2	0			Front Sup Med	L	2.9	-6	42	32
Precentral	L	2.64	-46	10	32			Cingulum Mid	L	2.4	-6	-38	40			Lingual	L	2.8	-22	-62	0			Caudate	L	2.9	-6	10	-8
Insula	R	2.62	42	-14	8			Cingulum Mid	L	2.37	-6	-38	32			Front Inf Orb	L	2.79	-38	26	-16			Precuneus	L	2.9	-6	-46	8
Temporal Sup	R	2.62	58	-22	8			Cuneus	L	2.35	-22	-62	24			Front Inf Orb	L	2.76	-22	26	-16			Cingulum Ant	L	2.89	-6	34	8
Front Inf Tri	L	2.52	-54	18	24			Precuneus	L	2.34	-6	-46	40			Cingulum Ant	L	2.75	-6	34	-8			Front Med Orb	L	2.89	-6	34	-16
Front Inf Ope	L	2.51	-38	10	8			Lingual	L	2.34	-6	-62	-8			Front Sup Orb	L	2.75	-14	26	-16			SupraMarginal	L	2.87	-30	-38	40
Rolandic Oper	L	2.5	-46	2	16			Lingual	L	2.31	-14	-62	0			Putamen	L	2.73	-14	18	-8			Front Med Orb	L	2.86	-6	34	-24
Front Inf Tri	L	2.46	-46	18	24			Thalamus	R	-2.3	18	-30	0			Front Inf Tri	L	2.73	-38	26	0			Cingulum Mid	L	2.84	-6	34	32
Front Inf Tri	L	2.46	-46	18	16			Thalamus	R	-2.3	18	-22	8			Front Med Orb	L	2.7	-6	34	-16			Insula	L	2.84	-30	18	8
Front Inf Ope	L	2.42	-38	18	8			Temporal Sup	R	-2.31	66	-14	8			Calcarine	L	2.67	-14	-54	8			Caudate	L	2.83	-14	2	16
Heschl	R	2.37	58	-14	8			Temporal Sup	L	-2.31	-62	-30	8			Subgenual	L	2.64	-22	10	-16			Cingulum Ant	L	2.81	-6	34	-8
Postcentral	R	2.35	58	-14	24			Postcentral	L	-2.33	-62	-14	16			Front Inf Tri	L	2.63	-46	26	0			Putamen	L	2.79	-22	18	-8
Rolandic Oper	L	2.35	-54	2	16			Insula	R	-2.33	34	10	8			Subgenual	L	2.63	-14	10	-16			SupraMarginal	L	2.78	-38	-38	40
Insula	L	2.35	-30	10	8			Insula	R	-2.35	42	-14	16			Putamen	L	2.61	-22	18	0			Putamen	L	2.78	-22	10	0
Precentral	L	2.34	-62	2	24			Temporal Sup	L	-2.35	-54	-14	8			Precuneus	L	2.6	-14	-54	24			Front Med Orb	L	2.77	-6	26	-24
Precentral	L	2.33	-54	10	40			Temporal Mid	R	-2.36	66	-38	0			Front Inf Orb	L	2.59	-30	26	-24			Precuneus	L	2.77	-6	-46	16
								Temporal Mid	L	-2.36	-62	-38	-8			Insula	L	2.57	-30	26	0			Pallidum	L	2.77	-14	2	0
								Temporal Mid	R	-2.38	58	-38	0			Front Inf Tri	L	2.56	-46	34	0			Cingulum Ant	L	2.76	-6	34	0
								Rolandic Oper	R	-2.39	66	-6	8			Precuneus	L	2.55	-14	-54	16			Front Med Orb	L	2.75	-6	26	-16
								Rolandic Oper	L	-2.41	-46	-22	16			Calcarine	L	2.55	-6	-70	8			Postcentral	L	2.74	-38	-30	48
								Front Inf Ope	R	-2.41	50	10	0			Postcentral	L	2.54	-38	-30	40			Caudate	L	2.72	-14	2	24
								Insula	L	-2.41	-30	-22	8			Front Sup Orb	L	2.53	-14	34	-16			Insula	L	2.72	-30	26	8
								Temporal Mid	R	-2.53	66	-6	-8			Lingual	L	2.51	-6	-62	8			Putamen	L	2.71	-22	2	8
								Temporal Mid	R	-2.53	50	-22	-16			Lingual	L	2.5	-14	-54	-8			Lingual	L	2.71	-6	-70	-8
								Temporal Mid	L	-2.54	-54	-38	0			Front Med Orb	L	2.49	-6	26	-24			Front Med Orb	L	2.7	-14	18	-16
								Hippocampus	R	-2.55	26	-30	-8			Lingual	L	2.47	-6	-62	0			Precuneus	L	2.7	-6	-54	8
								Temporal Sup	R	-2.55	50	-22	0			Precuneus	L	2.45	-6	-46	16			Front Sup Orb	L	2.7	-14	34	-16
								Insula	R	-2.57	42	2	-8			ParaHippocamp	L	2.43	-22	10	-24			Cingulum Ant	R	2.69	2	34	24
								Putamen	R	-2.58	26	2	-8			Lingual	L	2.43	-14	-54	0			Lingual	L	2.68	-6	-78	0
								Putamen	R	-2.58	34	2	-8			Front Med Orb	R	2.42	2	26	-16			Cingulum Ant	L	2.67	-6	26	24
								Temporal Mid	R	-2.59	58	-22	-8			Cingulum Ant	R	2.42	2	26	-8			Caudate	L	2.67	-14	10	24
								Temporal Sup	L	-2.6	-54	-22	16			Lingual	L	2.42	-6	-62	-8			Lingual	L	2.67	-14	-70	0
								Hippocampus	R	-2.62	18	-30	-8			Front Inf Orb	L	2.42	-54	34	-8			Caudate	L	2.67	-14	-6	24
								Heschl	R	-2.62	58	-14	8			Front Inf Tri	L	2.41	-38	34	0			Lingual	L	2.66	-6	-62	0
								Insula	R	-2.67	42	10	8			Front Inf Orb	L	2.41	-30	34	-16			Cingulum Ant	L	2.66	-6	42	8
								Hippocampus	R	-2.69	34	-14	-16			Front Inf Orb	L	2.4	-22	34	-8			Front Med Orb	L	2.64	-6	18	-16
								Front Inf Ope	R	-2.7	50	10	8			Parietal Inf	L	2.4	-30	-46	40			Lingual	L	2.62	-6	-78	-8
								Front Inf Ope	R	-2.73	58	10	8			Insula	L	2.39	-38	10	-8			Insula	L	2.6	-30	26	0
								Temporal Sup	R	-2.74	66	-6	0			Calcarine	L	2.39	-6	-70	16			Lingual	L	2.58	-14	-78	-8
								Temporal Sup	R	-2.76	58	2	0			Front Med Orb	R	2.36	2	26	-24			Postcentral	L	2.55	-38	-22	48
								Temporal Mid	L	-2.76	-46	-38	0			Front Inf Orb	L	2.36	-38	34	-16			Postcentral	L	2.55	-30	-22	48
								Rolandic Oper	R	-2.79	58	2	8			Front Inf Tri	L	2.35	-46	42	0			Lingual	L	2.52	-14	-78	0
								Pallidum	R	-2.8	18	2	0			Front Inf Orb	L	2.34	-30	18	-24			Thalamus	L	2.5	-6	-6	8
								Rolandic Oper	R	-2.81	58	-6	8			Front Inf Orb	L	2.34	-22	18	-24			Caudate	L	2.5	-6	18	-8
								Temporal Mid	L	-2.82	-62	-22	-8			Precuneus	L	2.34	-6	-54	16			Calcarine	L	2.5	-14	-62	8
								Thalamus	R	-2.87	18	-14	8			Postcentral	L	2.33	-30	-30	40			Precuneus	L	2.49	-14	-54	16
								Temporal Sup	L	-2.93	-62	-22	8			Front Inf Orb	L	2.31	-38	18	-16			Cingulum Mid	L	2.47	-6	26	32
								Temporal Mid	R	-2.95	66	-14	-8			Precuneus	L	2.31	-6	-54	8			Front Med Orb	L	2.47	-6	18	-24
								Putamen	R	-2.96	26	2	8			Front Inf Orb	L	2.3	-46	42	-8			Lingual	L	2.47	-6	-70	0
								Rolandic Oper	R	-3.04	50	2	8			Pallidum	R	-2.3	18	2	0			Cingulum Post	L	2.46	-6	-46	24
								Temporal Sup	R	-3.05	58	-6	-8			Front Inf Tri	R	-2.31	50	18	8			Front Sup Med	L	2.45	-6	42	40
								Temporal Mid	R	-3.08	66	-14	0			Temporal Mid	R	-2.33	58	-6	-16			Front Sup Med	R	2.44	2	34	32
								Temporal Sup	L	-3.11	-62	-22	0			Putamen	R	-2.34	34	-6	-8			Cingulum Mid	L	2.43	-6	-46	32
								Temporal Mid	L	-3.22	-62	-30	-8			Insula	R	-2.34	42	-14	8			Lingual	L	2.42	-14	-46	-8
								Temporal Mid	R	-3.22	58	-14	-16			Insula	R	-2.36	42	-6	-8			Cingulum Mid	L	2.41	-6	-38	32
								Heschl	R	-3.26	50	-14	8			Hippocampus	R	-2.37	34	-22	-16			Front Sup Med	L	2.41	-6	34	40
								Temporal Mid	L	-3.32	-62	-30	0			Putamen	R	-2.37	34	2	8			Front Sup Orb	L	2.41	-14	26	-24
								Thalamus	R	-3.32	26	-22	0			ParaHippocamp	R	-2.37	18	-6	-24			Cingulum Ant	L	2.4	-6	26	16
								Thalamus	R	-3.35	18	-22	0			Rolandic Oper	R	-2.4	50	-6	8			Cingulum Ant	R	2.39	2	34	16
								Pallidum	R	-3.37	26	2	0			Insula	R	-2.41	42	18	8			Frontal Sup	L	2.38	-14	58	8
								Temporal Sup	L	-3.38	-54	-30	8			Putamen	R	-2.42	34	2	0			Precuneus	L	2.37	-14	-46	8
								Temporal Mid	R	-3.39	50	-14	-16			Insula	R	-2.44	42	2	8			Parietal Inf	L	2.35	-38	-46	40
								Temporal Mid	L	-3.39	-46	-22	-8			Insula	R	-2.45	34	10	8			Thalamus	L	2.35	-6	-14	16
								Heschl	L	-3.41	-38	-22	8			Hippocampus	R	-2.46	26	-14	-24			Caudate	L	2.35	-14	-14	24
								Rolandic Oper	R	-3.42	50	-6	8			Hippocampus	R	-2.47	26	-22	-16			Cingulum Ant	L	2.33	-6	42	0
								Temporal Mid	R	-3.43	58	-14	-8			Insula	R	-2.47	42	2	0			Cingulum Ant	R	2.33	2	42	24
								Thalamus	R	-3.46	10	-6	0			Hippocampus	R	-2.48	34	-14	-16			Front Sup Orb	L	2.32	-14	34	-24
								Insula	R	-3.46	50	2	0			Temporal Mid	R	-2.51	50	-22	-16			Subgenual	L	2.31	-14	10	-16
								Insula	R	-3.48	42	2	8			Rolandic Oper	R	-2.52	50	-6	16			Lingual	L	2.31	-14	-46	0
								Putamen	R	-3.5	34	2	0			Thalamus	R	-2.52	10	-22	0
								Temporal Mid	L	-3.52	-54	-22	-8			Temporal Mid	R	-2.54	66	-14	-16
								Putamen	R	-3.53	34	2	8			Putamen	R	-2.54	34	-14	0
								Thalamus	R	-3.53	10	-14	0			Lingual	R	-2.55	18	-38	0
								Temporal Sup	R	-3.53	58	-6	0			Temporal Mid	R	-2.56	50	-6	-16
								Insula	R	-3.56	42	-14	8			Thalamus	R	-2.57	18	-30	0
								Thalamus	R	-3.58	10	-22	0			Hippocampus	R	-2.57	18	-6	-16
								Temporal Sup	R	-3.61	58	-14	0			Insula	R	-2.61	42	10	8
								Thalamus	R	-3.64	18	-6	0			Hippocampus	R	-2.64	34	-6	-16
								Temporal Sup	R	-3.64	50	-6	-8			Temporal Mid	R	-2.65	50	-14	-16
								Putamen	R	-3.67	34	-6	-8			Thalamus	R	-2.67	18	-6	0
								Insula	R	-3.7	42	2	0			Amygdala	R	-2.7	26	-6	-16
								Temporal Sup	L	-3.7	-54	-22	8			Rolandic Oper	R	-2.83	42	-6	16
								Temporal Sup	R	-3.71	50	-14	-8			Insula	R	-2.83	42	-6	0
								Putamen	R	-3.72	26	-6	8			Insula	R	-2.86	42	-14	16
								Temporal Mid	L	-3.74	-54	-30	-8			Pallidum	R	-2.86	26	-6	0
								Insula	R	-3.77	42	-6	-8			Temporal Mid	R	-2.87	58	-14	-16
								Insula	R	-3.87	42	-6	8			Putamen	R	-2.88	26	-6	8
								Putamen	R	-3.95	34	-14	8			Putamen	R	-2.92	34	-6	0
								Putamen	R	-4	34	-6	8			Thalamus	R	-2.99	18	-22	0
								Temporal Sup	L	-4.03	-54	-22	0			Insula	R	-3.04	42	-6	8
								Temporal Sup	L	-4.05	-46	-30	8			Thalamus	R	-3.05	18	-14	8
								Temporal Sup	R	-4.1	50	-14	0			Hippocampus	R	-3.1	26	-14	-16
								Temporal Sup	L	-4.13	-38	-30	8			Thalamus	R	-3.12	10	-14	0
								Temporal Mid	L	-4.13	-46	-30	-8			Thalamus	R	-3.16	18	-22	8
								Temporal Sup	L	-4.17	-38	-22	0			Thalamus	R	-3.26	18	-14	0
								Pallidum	R	-4.22	26	-6	0			Thalamus	R	-3.28	10	-6	0
								Thalamus	R	-4.24	18	-14	0			Putamen	R	-3.39	34	-6	8
								Insula	R	-4.24	50	-6	0			Putamen	R	-3.55	34	-14	8
								Putamen	R	-4.4	34	-6	0
								Temporal Sup	L	-4.41	-46	-22	8
								Temporal Mid	L	-4.49	-54	-30	0
								Temporal Sup	L	-4.5	-46	-22	0
								Insula	R	-4.65	42	-6	0
								Putamen	R	-4.68	34	-14	0
								Insula	R	-4.91	42	-14	0
								Temporal Sup	L	-5.02	-46	-30	0

## Sheet: Atonal_MemorizedVsNovel_1_4_Hz
Tone 1								Tone 2								Tone 3								Tone 4								Tone 5
			MNI coordinates								MNI coordinates								MNI coordinates								MNI coordinates								MNI coordinates
Brain region	Hemisphere	T-stat	X	Y	Z			Brain region	Hemisphere	T-stat	X	Y	Z			Brain region	Hemisphere	T-stat	X	Y	Z			Brain region	Hemisphere	T-stat	X	Y	Z			Brain region	Hemisphere	T-stat	X	Y	Z
Precuneus	R	5.75	18	-54	16			Precuneus	L	4.1	-6	-46	16			Precuneus	R	3.4	18	-62	40			Calcarine	R	3.44	26	-54	8			Lingual	L	2.91	-6	-62	-8
Calcarine	R	5.74	18	-54	8			Tempr Pol Mid	R	3.98	34	10	-40			Occipital Sup	L	3.17	-22	-70	32			Calcarine	R	2.78	18	-54	8			Lingual	L	2.69	-6	-62	0
Precuneus	R	4.02	10	-62	16			Tempr Pol Sup	R	3.98	34	10	-32			Precuneus	R	3.14	18	-62	32			SupraMarginal	R	2.68	50	-30	32			Lingual	L	2.61	-14	-78	-8
Calcarine	R	4	10	-62	8			Temporal Inf	R	3.98	42	10	-40			Parietal Sup	R	3.03	18	-62	48			Precuneus	R	2.64	18	-54	16			Lingual	L	2.48	-6	-70	-8
Calcarine	R	3.88	10	-70	16			Tempr Pol Mid	R	3.92	42	10	-32			Lingual	L	2.92	-14	-54	0			Precuneus	R	2.55	10	-54	24			Lingual	L	2.41	-6	-62	8
Lingual	R	3.84	10	-70	8			Cingulum Post	R	3.88	2	-46	24			Precuneus	R	2.88	10	-62	40			Precuneus	R	2.51	10	-62	24			Lingual	R	2.41	2	-70	0
Calcarine	R	3.82	18	-62	16			Tempr Pol Mid	R	3.87	34	18	-40			Precuneus	L	2.87	-14	-46	8			Cingulum Post	R	2.43	10	-46	16			Lingual	L	2.39	-14	-70	0
Calcarine	R	3.73	2	-62	16			Temporal Inf	R	3.82	50	10	-40			Precuneus	R	2.82	10	-62	32			Cingulum Post	R	2.37	10	-46	24			Lingual	L	2.32	-14	-86	-8
Lingual	R	3.72	2	-70	8			Front Med Orb	R	3.8	18	26	-16			Precuneus	R	2.79	10	-62	48			Precuneus	R	2.33	10	-54	16			Rolandic Oper	R	-2.3	50	-6	8
Calcarine	R	3.72	18	-70	16			Fusiform	R	3.77	34	2	-40			Precuneus	R	2.73	10	-54	40			Rolandic Oper	R	-2.3	58	2	8			Postcentral	R	-2.31	58	-14	16
Lingual	R	3.65	10	-62	0			Temporal Inf	R	3.76	42	2	-40			Precuneus	L	2.71	-22	-46	8			Caudate	R	-2.34	18	18	0			Temporal Sup	R	-2.32	58	-14	0
Lingual	R	3.59	2	-70	0			Temporal Inf	R	3.72	42	2	-32			Cingulum Post	R	2.71	10	-54	32			Putamen	R	-2.34	34	-6	8			Rolandic Oper	R	-2.33	50	2	16
Calcarine	R	3.56	2	-70	16			Tempr Pol Sup	R	3.7	34	18	-32			Parietal Sup	R	2.71	18	-70	48			Temporal Mid	R	-2.41	58	-22	0			Temporal Sup	R	-2.35	66	-14	8
Cingulum Post	L	3.52	-6	-46	24			Front Sup Orb	R	3.69	18	26	-24			Cingulum Post	L	2.68	-6	-46	24			SupraMarginal	R	-2.42	66	-22	16			Temporal Sup	R	-2.44	50	-30	8
Lingual	L	3.5	-6	-62	0			Cingulum Post	L	3.67	-6	-46	24			Occipital Sup	L	2.67	-22	-62	32			Insula	R	-2.48	34	26	0			Putamen	R	-2.44	34	-6	8
Cingulum Post	R	3.5	2	-46	24			Tempr Pol Sup	R	3.67	26	18	-32			Precuneus	R	2.67	18	-54	40			Front Inf Tri	R	-2.54	34	34	0			Postcentral	R	-2.44	58	-6	16
Calcarine	R	3.46	18	-62	8			Tempr Pol Mid	R	3.64	42	18	-40			Precuneus	R	2.66	2	-46	40			Postcentral	R	-2.55	58	-14	24			Insula	R	-2.46	42	-6	8
Calcarine	R	3.45	18	-70	8			Front Inf Orb	R	3.62	26	26	-16			Precuneus	R	2.6	2	-54	40			Temporal Sup	R	-2.55	58	-14	0			SupraMarginal	R	-2.47	50	-46	32
Cingulum Mid	L	3.43	-6	-46	32			Tempr Pol Mid	R	3.61	50	10	-32			Lingual	L	2.59	-6	-54	0			Front Inf Tri	R	-2.55	34	34	8			Thalamus	R	-2.48	10	-22	0
Precuneus	R	3.41	10	-54	8			Fusiform	R	3.52	34	-6	-32			Hippocampus	L	2.58	-22	-38	8			Insula	R	-2.55	42	-14	0			Thalamus	R	-2.5	18	-22	0
Lingual	R	3.39	18	-70	0			Tempr Pol Sup	R	3.52	26	10	-32			Precuneus	R	2.57	2	-54	48			Rolandic Oper	R	-2.57	50	-22	16			Insula	R	-2.51	42	-14	0
Calcarine	R	3.38	26	-54	8			Tempr Pol Mid	R	3.51	42	18	-32			Precuneus	R	2.56	10	-54	48			Rolandic Oper	R	-2.58	42	-22	16			Heschl	R	-2.56	42	-30	8
Lingual	R	3.36	10	-70	0			Tempr Pol Mid	R	3.46	26	10	-40			Lingual	R	2.54	10	-62	0			Putamen	R	-2.61	34	-14	0			Rolandic Oper	R	-2.63	50	-14	16
Lingual	L	3.35	-6	-70	0			Temporal Inf	R	3.45	42	-6	-32			Precuneus	R	2.53	2	-46	48			Postcentral	R	-2.67	66	-14	24			SupraMarginal	R	-2.65	58	-38	24
Lingual	L	3.33	-6	-62	8			Front Med Orb	R	3.44	18	18	-16			Precuneus	R	2.49	10	-70	48			SupraMarginal	R	-2.7	58	-22	16			Rolandic Oper	R	-2.66	42	2	16
Precuneus	L	3.32	-6	-54	16			Front Inf Orb	R	3.42	26	26	-24			Lingual	L	2.47	-14	-46	0			Postcentral	R	-2.71	66	-6	24			Heschl	R	-2.69	58	-14	8
Cuneus	R	3.31	18	-62	24			Tempr Pol Sup	R	3.39	34	26	-32			Calcarine	L	2.47	-22	-54	8			Insula	R	-2.71	34	10	16			Temporal Sup	R	-2.71	50	-14	0
Precuneus	R	3.29	18	-54	24			Tempr Pol Sup	R	3.34	34	10	-24			Temporal Sup	L	2.46	-46	-38	8			Temporal Sup	R	-2.73	66	-22	8			Precentral	R	-2.73	50	2	24
Cuneus	R	3.29	10	-70	24			Tempr Pol Mid	R	3.32	50	18	-32			Lingual	R	2.46	18	-70	0			Insula	R	-2.76	34	26	8			Insula	R	-2.73	42	-14	8
Cingulum Post	R	3.27	10	-46	32			Precuneus	L	3.32	-6	-46	8			Precuneus	L	2.45	-6	-46	8			Postcentral	R	-2.79	66	2	16			Putamen	R	-2.74	34	-14	0
Lingual	R	3.25	2	-78	0			Front Inf Orb	R	3.31	34	18	-24			Precuneus	L	2.45	-14	-54	24			Front Inf Tri	R	-2.8	42	10	24			Temporal Sup	R	-2.74	50	-22	8
Precuneus	L	3.25	-6	-54	24			Cingulum Mid	R	3.29	2	18	32			Parietal Sup	R	2.44	18	-70	40			Caudate	R	-2.86	18	26	0			Temporal Sup	R	-2.83	50	-22	0
Lingual	L	3.25	-14	-62	-8			Precuneus	L	3.26	-6	-54	8			Cingulum Mid	R	2.43	2	-38	40			Temporal Sup	R	-2.87	50	-14	0			Rolandic Oper	R	-2.84	42	-22	16
Lingual	L	3.24	-14	-70	0			Cingulum Mid	R	3.25	2	26	32			Precuneus	L	2.42	-6	-46	16			Precentral	R	-2.87	58	2	16			Temporal Sup	R	-2.86	50	-38	16
Calcarine	R	3.24	2	-78	8			Temporal Mid	R	3.25	50	2	-32			Cuneus	L	2.39	-14	-62	32			Precentral	R	-2.9	58	2	24			Postcentral	R	-2.87	58	-6	24
Lingual	R	3.22	18	-78	-8			ParaHippocamp	R	3.25	26	2	-32			Occipital Mid	R	2.39	26	-86	16			Insula	R	-2.91	42	-6	8			Thalamus	R	-2.9	18	-22	8
Precuneus	R	3.21	10	-54	16			Front Inf Orb	R	3.24	26	34	-8			Precuneus	R	2.39	18	-62	56			Front Inf Ope	R	-2.98	42	10	16			Temporal Sup	R	-2.92	50	-30	16
Precuneus	R	3.21	10	-54	24			Temporal Inf	R	3.23	50	2	-40			Cingulum Mid	R	2.39	2	-46	32			Front Inf Ope	R	-3.04	50	10	24			Heschl	R	-2.93	50	-14	8
Cingulum Post	R	3.2	10	-46	24			Cingulum Ant	R	3.23	2	26	24			Calcarine	R	2.37	18	-78	8			Rolandic Oper	R	-3.09	50	2	16			Thalamus	R	-3.07	26	-22	0
Lingual	L	3.19	-6	-54	0			Front Inf Orb	R	3.23	26	18	-24			Lingual	L	2.36	-14	-54	-8			Front Inf Ope	R	-3.09	42	2	24			Rolandic Oper	R	-3.08	50	-6	16
Lingual	L	3.19	-14	-78	0			Precuneus	L	3.18	-6	-54	16			Precuneus	R	2.36	2	-62	48			Postcentral	R	-3.11	58	-6	24			Front Inf Ope	R	-3.08	42	2	24
Calcarine	L	3.18	-6	-70	8			Front Sup Orb	R	3.18	18	18	-24			Occipital Sup	L	2.35	-22	-78	32			Rolandic Oper	R	-3.12	66	-6	8			Putamen	R	-3.17	34	-14	8
Lingual	R	3.17	18	-70	-8			Front Inf Orb	R	3.17	26	10	-24			Temporal Sup	L	2.33	-46	-38	16			Rolandic Oper	R	-3.21	42	2	16			SupraMarginal	R	-3.22	50	-38	24
Temporal Mid	R	3.16	58	-54	16			Tempr Pol Sup	R	3.13	42	10	-24			Precuneus	R	2.33	10	-70	40			Precentral	R	-3.28	50	2	24			Temporal Sup	R	-3.26	42	-38	16
Lingual	L	3.12	-6	-62	-8			Temporal Inf	R	3.13	42	-14	-32			Calcarine	R	2.33	10	-62	8			Precentral	R	-3.3	50	-6	24			Insula	R	-3.27	42	-14	16
Cuneus	R	3.11	18	-70	24			Tempr Pol Sup	R	3.09	42	18	-24			Cuneus	R	2.32	18	-62	24			Temporal Sup	R	-3.37	66	-14	8			Heschl	R	-3.37	42	-22	8
Calcarine	R	3.11	2	-86	0			Fusiform	R	3.09	34	-6	-40			Precuneus	R	2.32	2	-62	40			Rolandic Oper	R	-3.43	50	-6	8			Precentral	R	-3.41	50	-6	24
Lingual	L	3.11	-14	-54	-8			Cingulum Mid	R	3.08	10	2	40			Parietal Inf	L	2.32	-30	-46	40			Temporal Sup	R	-3.55	58	-22	8			Rolandic Oper	R	-3.45	42	-6	16
Precuneus	R	3.1	10	-62	24			Fusiform	R	3.03	42	-6	-40			Thalamus	L	2.31	-14	-22	16			Temporal Sup	R	-3.55	50	-22	0			Rolandic Oper	R	-3.49	42	-30	16
Calcarine	R	3.1	2	-86	8			Cingulum Ant	R	3.02	2	18	24			Occipital Sup	L	2.3	-22	-78	40			Putamen	R	-3.57	34	-14	8
Precuneus	R	3.1	18	-46	8			Fusiform	R	3.02	34	-14	-32			ParaHippocamp	R	-2.37	26	-22	-24			Rolandic Oper	R	-3.66	42	-6	16
Lingual	L	3.1	-22	-70	0			Cingulum Mid	R	2.99	2	18	40			Hippocampus	R	-2.38	18	-30	-8			Rolandic Oper	R	-3.7	58	-6	8
Lingual	R	3.09	18	-78	0			Fusiform	R	2.99	26	2	-40			Thalamus	R	-2.38	18	-30	0			Postcentral	R	-3.84	66	-14	16
Lingual	L	3.08	-6	-78	0			ParaHippocamp	R	2.96	26	-6	-32			Thalamus	R	-2.38	18	-22	0			Heschl	R	-3.97	42	-22	8
Cingulum Mid	R	3.05	18	-46	32			Front Inf Orb	R	2.96	34	26	-24			Temporal Inf	R	-2.46	42	-22	-24			Postcentral	R	-4.04	66	-6	16
Calcarine	L	3.05	-6	-62	16			Fusiform	R	2.96	42	-14	-24			Hippocampus	R	-2.51	26	-22	-16			Rolandic Oper	R	-4.1	50	-6	16
Precuneus	L	3.03	-6	-54	8			Amygdala	R	2.94	26	2	-24			ParaHippocamp	R	-2.63	34	-22	-24			Insula	R	-4.11	42	-14	8
Lingual	L	3.03	-6	-70	-8			Tempr Pol Sup	R	2.91	42	26	-32			Hippocampus	R	-2.68	26	-14	-16			Insula	R	-4.19	42	-14	16
Lingual	R	3.02	10	-54	0			Front Inf Orb	R	2.9	34	26	-16			Hippocampus	R	-2.68	34	-22	-16			Temporal Sup	R	-4.22	50	-22	8
Lingual	L	3.01	-22	-62	0			Insula	R	2.9	34	26	0			Hippocampus	R	-2.73	34	-14	-16			Postcentral	R	-4.23	58	-14	16
Cingulum Post	R	3.01	10	-54	32			Front Med Orb	R	2.88	18	34	-16											Postcentral	R	-4.26	58	-6	16
Precuneus	R	2.99	2	-54	24			Cingulum Mid	R	2.88	10	-6	40											Rolandic Oper	R	-4.31	50	-14	16
Calcarine	R	2.98	2	-94	8			Cingulum Ant	R	2.87	2	26	16											Heschl	R	-4.32	58	-14	8
Calcarine	R	2.98	2	-78	16			Cingulum Mid	R	2.87	2	10	32											Heschl	R	-4.56	50	-14	8
Calcarine	R	2.98	10	-78	8			Front Inf Orb	R	2.84	26	18	-16
Lingual	L	2.97	-14	-62	0			Supp Motor Ar	R	2.83	10	2	48
Fusiform	R	2.96	34	-62	-8			Front Sup Med	R	2.83	2	26	40
Fusiform	R	2.95	26	-78	-8			Insula	R	2.83	34	26	8
Lingual	L	2.93	-14	-70	-8			Cingulum Post	R	2.83	10	-46	24
Temporal Mid	R	2.92	50	-54	8			Cingulum Mid	R	2.82	2	10	40
Lingual	L	2.88	-6	-78	-8			Frontal Sup	L	2.82	-14	58	0
Fusiform	L	2.88	-22	-62	-8			Front Sup Orb	R	2.82	18	34	-24
Cuneus	R	2.85	2	-70	24			Cingulum Mid	R	2.8	10	2	32
Hippocampus	R	2.85	18	-38	8			Precuneus	R	2.79	2	-54	24
Calcarine	L	2.82	-6	-78	8			Temporal Inf	R	2.77	50	-6	-32
Precuneus	L	2.8	-6	-54	32			Fusiform	R	2.77	34	-14	-24
Calcarine	R	2.8	10	-78	16			Caudate	R	2.76	18	26	0
Cingulum Post	R	2.8	10	-46	16			Front Inf Tri	R	2.76	34	34	8
Temporal Sup	R	2.79	50	-22	0			Front Sup Med	L	2.75	-6	58	0
Calcarine	L	2.78	-6	-86	0			Frontal Sup	L	2.75	-14	50	0
Precuneus	R	2.77	2	-62	24			Insula	R	2.74	34	26	-8
Cingulum Mid	R	2.77	2	-46	32			Cingulum Mid	R	2.72	10	-6	48
Lingual	R	2.76	26	-78	-16			Tempr Pol Sup	R	2.71	50	18	-24
Calcarine	L	2.75	-6	-70	16			Front Inf Orb	R	2.71	42	26	-16
Hippocampus	R	2.75	26	-38	8			Cingulum Ant	R	2.71	2	34	24
Calcarine	L	2.73	-14	-78	8			Cingulum Post	R	2.7	10	-46	16
Heschl	R	2.73	42	-22	8			Front Sup Med	R	2.7	2	34	32
Precuneus	R	2.73	10	-46	8			Front Inf Tri	R	2.69	34	34	0
Lingual	R	2.72	18	-62	0			Insula	R	2.67	34	18	-16
Lingual	R	2.7	10	-78	0			Front Sup Med	L	2.66	-6	66	8
Occipital Sup	R	2.7	26	-78	24			Ventr Med PFC	R	2.65	2	50	-8
Lingual	L	2.69	-14	-78	-8			Front Med Orb	R	2.65	10	26	-24
Fusiform	L	2.68	-22	-62	-16			Front Inf Orb	R	2.64	42	18	-16
Fusiform	L	2.66	-22	-70	-8			Cingulum Post	R	2.64	10	-46	32
Calcarine	R	2.65	2	-94	0			Precuneus	L	2.63	-6	-54	24
Temporal Sup	R	2.64	50	-22	8			Fusiform	R	2.63	26	-6	-40
Temporal Mid	R	2.64	50	-54	16			Cingulum Mid	R	2.62	10	10	40
Precuneus	R	2.64	18	-62	32			Cingulum Mid	R	2.62	10	10	32
Precuneus	L	2.64	-6	-62	24			Front Med Orb	R	2.62	10	26	-16
Temporal Sup	R	2.63	58	-22	8			Cingulum Mid	L	2.61	-6	34	32
Calcarine	L	2.6	-14	-70	8			Cingulum Mid	R	2.61	10	-6	32
Calcarine	R	2.58	26	-62	8			Lingual	L	2.6	-6	-54	0
Calcarine	R	2.58	10	-94	0			Tempr Pol Sup	R	2.58	42	26	-24
Occipital Inf	R	2.58	42	-62	-8			Front Med Orb	R	2.58	10	18	-24
Cingulum Mid	L	2.58	-6	-38	32			Cingulum Ant	L	2.58	-6	42	0
Cuneus	R	2.57	2	-86	16			Temporal Mid	R	2.57	50	-14	-24
SupraMarginal	R	2.57	50	-46	32			Front Inf Tri	R	2.57	42	26	0
Lingual	R	2.56	18	-54	0			Ventr Med PFC	L	2.56	-6	42	-8
Calcarine	R	2.55	18	-78	16			Cingulum Post	R	2.56	10	-38	16
Calcarine	R	2.55	2	-86	-8			Front Sup Med	L	2.56	-6	58	8
Lingual	R	2.55	26	-70	-8			Insula	R	2.55	34	18	-8
Precuneus	L	2.55	-14	-54	24			Putamen	R	2.55	26	18	-8
Occipital Sup	R	2.54	18	-78	24			Front Sup Med	L	2.55	-6	66	0
Calcarine	R	2.53	26	-70	8			Front Sup Orb	L	2.53	-22	58	-8
Calcarine	R	2.52	18	-78	8			Front Med Orb	L	2.51	-6	50	-16
Calcarine	R	2.51	10	-86	0			Front Sup Orb	L	2.51	-14	42	-16
Calcarine	R	2.51	10	-102	0			Cingulum Mid	L	2.5	-6	26	32
Occipital Inf	R	2.5	26	-86	-8			Cingulum Post	R	2.5	10	-38	32
Fusiform	R	2.5	34	-70	-8			Temporal Mid	R	2.5	58	2	-32
Occipital Sup	R	2.5	10	-102	8			Cingulum Mid	R	2.49	2	-38	32
Lingual	L	2.49	-6	-86	-8			Front Sup Orb	L	2.49	-14	50	-16
SupraMarginal	R	2.46	50	-46	24			Cingulum Ant	R	2.49	2	34	16
Cuneus	R	2.46	2	-78	24			Cingulum Mid	R	2.48	2	-46	32
Calcarine	L	2.45	-14	-86	8			Cingulum Mid	R	2.48	10	-14	40
Precuneus	L	2.45	-6	-46	40			Temporal Inf	R	2.47	50	-14	-32
Calcarine	L	2.43	-14	-62	8			Front Mid	L	2.47	-22	50	0
Occipital Mid	R	2.42	26	-86	0			Ventr Med PFC	R	2.46	10	66	-8
Lingual	R	2.42	10	-78	-8			Cingulum Mid	R	2.46	10	-14	32
Calcarine	R	2.41	10	-94	8			Tempr Pol Sup	R	2.45	50	18	-16
Calcarine	L	2.39	-6	-94	0			Tempr Pol Sup	R	2.45	50	10	-24
Calcarine	L	2.39	-14	-86	0			Front Mid Orb	R	2.45	26	34	-16
Angular	R	2.39	58	-54	24			Insula	R	2.45	42	18	-8
Angular	R	2.38	42	-54	32			Precuneus	L	2.45	-14	-46	8
Angular	R	2.38	34	-54	32			Supp Motor Ar	R	2.43	10	-6	56
Temporal Mid	R	2.38	58	-54	8			Cingulum Mid	R	2.43	2	-30	32
Lingual	R	2.38	26	-86	-16			Cingulum Mid	R	2.42	10	-22	32
Calcarine	L	2.37	-6	-78	16			Front Inf Orb	R	2.42	42	26	-8
Lingual	R	2.36	26	-62	-8			Front Med Orb	L	2.42	-6	42	-16
Precuneus	R	2.36	18	-54	40			Cingulum Ant	L	2.42	-6	50	8
Precuneus	L	2.36	-14	-62	24			Insula	R	2.4	34	10	-16
Calcarine	R	2.35	10	-86	8			Front Mid Orb	L	2.4	-22	50	-16
Lingual	R	2.33	18	-86	-8			Front Inf Tri	R	2.39	42	34	8
Occipital Sup	R	2.33	26	-70	24			Cingulum Mid	R	2.38	2	2	40
Occipital Inf	R	2.32	42	-70	-8			Cingulum Ant	R	2.38	10	26	16
Calcarine	L	2.32	-6	-86	8			Supp Motor Ar	R	2.38	10	2	56
Thalamus	R	2.32	26	-22	0			Cingulum Ant	L	2.37	-6	34	24
Temporal Inf	L	2.31	-38	-70	-8			Front Sup Med	L	2.37	-6	50	0
Occipital Mid	R	2.31	34	-86	8			Cingulum Mid	R	2.36	10	-30	32
Cuneus	R	2.3	10	-78	24			Supp Motor Ar	R	2.36	18	2	48
								Front Sup Med	R	2.35	2	34	40
								Front Sup Med	L	2.35	-6	34	40
								Front Mid	R	2.35	34	34	16
								Ventr Med PFC	L	2.35	-6	58	-16
								Front Sup Med	L	2.34	-6	42	32
								Cingulum Mid	L	2.33	-6	26	40
								Cingulum Mid	R	2.33	2	-22	32
								Precuneus	L	2.33	-14	-54	16
								Front Med Orb	R	2.33	10	50	-16
								Cingulum Ant	R	2.33	2	10	24
								Cingulum Ant	L	2.33	-6	34	0
								Front Sup Med	R	2.33	2	66	8
								Front Sup Orb	L	2.32	-14	58	-8
								Frontal Sup	L	2.32	-14	58	8
								Frontal Sup	L	2.32	-14	66	0
								Subgenual	R	2.31	26	10	-16
								Ventr Med PFC	R	2.31	2	42	-8
								Hippocampus	R	0.06	34	-14	-16
								Thalamus	R	-2.31	10	-14	8
								Front Mid	R	-2.32	34	18	32
								Thalamus	R	-2.35	10	-22	8
								Rolandic Oper	R	-2.36	50	2	16
								Insula	R	-2.41	42	-6	-8
								Insula	R	-2.43	42	2	8
								Hippocampus	R	-2.45	26	-38	0
								Front Inf Ope	R	-2.48	42	10	16
								Thalamus	R	-2.51	18	-14	16
								Temporal Mid	R	-2.51	66	-14	0
								Front Mid	R	-2.54	34	10	32
								Temporal Sup	R	-2.55	58	-6	0
								Rolandic Oper	R	-2.56	66	-6	8
								Rolandic Oper	R	-2.57	50	-22	16
								Front Inf Ope	R	-2.58	50	10	24
								SupraMarginal	R	-2.63	58	-22	16
								Temporal Sup	R	-2.65	58	-22	8
								Precentral	R	-2.68	42	2	32
								Temporal Sup	R	-2.73	50	-22	0
								Thalamus	R	-2.73	18	-22	16
								Precentral	R	-2.74	58	2	24
								Postcentral	R	-2.75	66	-6	16
								Insula	R	-2.76	34	10	16
								Postcentral	R	-2.79	66	-14	16
								Pallidum	R	-2.8	26	2	0
								Hippocampus	R	-2.8	18	-38	8
								Precentral	R	-2.8	42	10	32
								Front Inf Ope	R	-2.82	42	18	32
								Hippocampus	R	-2.82	26	-30	-8
								Hippocampus	R	-2.84	18	-30	-8
								Putamen	R	-2.89	34	-6	-8
								Lingual	R	-2.91	18	-38	0
								Insula	R	-2.91	50	-6	0
								Postcentral	R	-2.93	66	-6	24
								Temporal Sup	R	-2.96	66	-14	8
								Front Inf Tri	R	-3.02	42	18	24
								Rolandic Oper	R	-3.03	42	2	16
								Putamen	R	-3.04	34	2	8
								Thalamus	R	-3.07	18	-6	0
								Thalamus	R	-3.19	10	-22	0
								Putamen	R	-3.24	26	2	8
								Postcentral	R	-3.27	58	-6	24
								Insula	R	-3.28	42	-6	0
								Temporal Sup	R	-3.3	58	-14	0
								Thalamus	R	-3.3	10	-30	8
								Precentral	R	-3.31	50	2	24
								Rolandic Oper	R	-3.36	58	-6	8
								Postcentral	R	-3.42	58	-6	16
								Rolandic Oper	R	-3.42	42	-22	16
								Postcentral	R	-3.43	58	-14	16
								Temporal Sup	R	-3.46	50	-22	8
								Front Inf Tri	R	-3.49	42	10	24
								Precentral	R	-3.5	50	-6	24
								Temporal Sup	R	-3.51	50	-14	0
								Front Inf Ope	R	-3.56	42	2	24
								Thalamus	R	-3.58	18	-14	0
								Pallidum	R	-3.61	26	-6	0
								Putamen	R	-3.67	34	-6	0
								Rolandic Oper	R	-3.69	50	-6	8
								Thalamus	R	-3.72	18	-30	0
								Insula	R	-3.75	42	-14	0
								Thalamus	R	-3.8	18	-22	0
								Heschl	R	-3.81	58	-14	8
								Heschl	R	-3.87	42	-22	8
								Thalamus	R	-4.03	18	-14	8
								Thalamus	R	-4.05	18	-22	8
								Rolandic Oper	R	-4.16	50	-14	16
								Rolandic Oper	R	-4.23	50	-6	16
								Thalamus	R	-4.24	18	-30	8
								Heschl	R	-4.26	50	-14	8
								Insula	R	-4.27	42	-6	8
								Putamen	R	-4.44	34	-6	8
								Rolandic Oper	R	-4.48	42	-6	16
								Putamen	R	-4.55	26	-6	8
								Putamen	R	-4.57	34	-14	0
								Thalamus	R	-4.68	26	-22	0
								Insula	R	-5.01	42	-14	16
								Insula	R	-5.13	42	-14	8
								Putamen	R	-5.61	34	-14	8

## Sheet: Tonal_MemorizedVsNovel_5_8_Hz
Tone 1								Tone 2								Tone 3								Tone 4								Tone 5
			MNI coordinates								MNI coordinates								MNI coordinates								MNI coordinates								MNI coordinates
Brain region	Hemisphere	T-stat	X	Y	Z			Brain region	Hemisphere	T-stat	X	Y	Z			Brain region	Hemisphere	T-stat	X	Y	Z			Brain region	Hemisphere	T-stat	X	Y	Z			Brain region	Hemisphere	T-stat	X	Y	Z
Front Inf Ope	L	3.66	-46	10	24			Front Sup Med	R	2.5	18	50	0			Pallidum	R	-2.3	18	2	0			Temporal Sup	L	-2.31	-54	-30	8			Front Inf Orb	L	3.08	-22	34	-8
Heschl	R	3.52	42	-22	8			Front Mid	R	2.4	34	26	32			Caudate	L	-2.31	-14	10	24			Temporal Sup	L	-2.32	-46	-30	8			Front Mid Orb	L	2.73	-22	42	-16
Precentral	L	3.47	-46	2	24			Front Mid	R	2.39	34	34	24			Front Inf Tri	R	-2.31	50	18	8			Frontal Sup	R	-2.32	18	34	32			Front Inf Orb	L	2.71	-22	34	-16
Rolandic Oper	R	3.42	50	-22	16			Front Mid	R	2.34	34	34	32			Temporal Mid	R	-2.33	58	-6	-16			Frontal Sup	R	-2.32	18	34	40			Front Inf Orb	L	2.56	-22	26	-16
Front Inf Ope	L	3.4	-54	10	24			Supp Motor Ar	R	-2.37	2	10	48			Supp Motor Ar	R	-2.33	2	2	48			Front Sup Med	R	-2.33	10	18	40			Front Inf Orb	L	2.44	-30	34	-16
Temporal Sup	R	3.36	50	-22	8			Cingulum Mid	R	-2.37	2	-14	48			Caudate	L	-2.34	-14	18	16			Frontal Sup	R	-2.36	18	42	48			Front Mid Orb	L	2.42	-22	50	-16
Front Inf Ope	L	3.34	-38	2	24			Cingulum Mid	R	-2.43	2	10	40			Putamen	R	-2.34	34	-6	-8			Frontal Sup	R	-2.37	18	26	40			Front Inf Orb	L	2.32	-30	26	-8
Rolandic Oper	R	3.27	42	-22	16			ParaHippocamp	R	-2.44	34	-38	-8			Caudate	L	-2.34	-14	2	24			Front Mid	L	-2.38	-22	26	32			Caudate	R	-2.31	10	10	8
Front Inf Ope	L	3.12	-38	10	24			Supp Motor Ar	R	-2.54	2	-14	56			Insula	R	-2.34	42	-14	8			Supp Motor Ar	R	-2.4	10	10	48			Temporal Inf	R	-2.31	50	-38	-24
Precentral	L	3.08	-54	2	24			Cingulum Mid	R	-2.64	2	2	40			Cingulum Mid	R	-2.35	10	-14	32			Front Mid	R	-2.41	34	26	48			Front Sup Orb	R	-2.32	18	34	-24
Rolandic Oper	R	2.92	50	-14	16			Hippocampus	R	-2.7	26	-38	8			Insula	R	-2.36	42	-6	-8			Cingulum Mid	R	-2.43	10	18	32			ParaHippocamp	R	-2.32	18	-30	-16
Front Inf Ope	L	2.91	-46	10	16			Hippocampus	R	-2.74	26	-38	0			Hippocampus	R	-2.37	34	-22	-16			Front Mid	L	-2.44	-22	34	40			Tempr Pol Sup	R	-2.33	26	18	-32
Insula	R	2.9	42	-14	16			Supp Motor Ar	R	-2.76	2	2	56			Putamen	R	-2.37	34	2	8			Cingulum Mid	R	-2.5	10	10	40			Temporal Sup	R	-2.34	58	-6	0
Precentral	L	2.81	-62	10	16			Hippocampus	R	-2.94	34	-38	0			ParaHippocamp	R	-2.37	18	-6	-24			Frontal Sup	R	-2.52	26	42	48			Fusiform	R	-2.35	42	-38	-24
Precentral	L	2.81	-62	10	24			Supp Motor Ar	R	-2.98	2	2	48			Cingulum Mid	R	-2.38	10	-6	32			Front Mid	L	-2.61	-22	42	24			Hippocampus	R	-2.36	26	-38	0
SupraMarginal	R	2.8	58	-22	16			Supp Motor Ar	R	-2.98	2	-6	48			Cingulum Mid	R	-2.39	2	-22	48			Temporal Sup	L	-2.61	-38	-30	16			Thalamus	R	-2.36	10	-22	16
Heschl	R	2.8	50	-14	8			Supp Motor Ar	R	-3.02	2	-6	56			Rolandic Oper	R	-2.4	50	-6	8			Front Mid	R	-2.62	34	34	48			Subgenual	R	-2.37	2	10	-8
Front Inf Ope	L	2.74	-54	10	16											Subgenual	R	-2.41	10	10	-16			Front Mid	L	-2.71	-22	34	32			Temporal Mid	R	-2.37	50	-30	0
Precentral	L	2.74	-54	2	32											Insula	R	-2.41	42	18	8			Frontal Sup	R	-2.84	26	34	48			Front Inf Orb	R	-2.39	26	18	-24
Precentral	L	2.74	-54	10	32											Front Med Orb	R	-2.41	2	26	-24											Insula	R	-2.39	42	10	-8
Parietal Inf	R	2.73	42	-54	40											Caudate	L	-2.42	-14	10	16											Fusiform	R	-2.4	26	-38	-16
Precentral	L	2.72	-46	2	32											Putamen	R	-2.42	34	2	0											Hippocampus	R	-2.41	18	-30	-8
Temporal Mid	R	2.7	58	-54	0											Insula	R	-2.44	42	2	8											Temporal Inf	R	-2.41	58	-30	-24
Temporal Mid	R	2.7	50	-54	0											Supp Motor Ar	L	-2.45	-6	-6	48											Insula	R	-2.42	42	18	-8
Temporal Sup	R	2.69	50	-22	0											Insula	R	-2.45	34	10	8											Thalamus	R	-2.42	10	-6	8
Angular	R	2.69	34	-54	32											Cingulum Ant	R	-2.46	2	18	24											Temporal Inf	R	-2.42	50	-46	-16
Postcentral	R	2.69	58	-14	16											Hippocampus	R	-2.46	26	-14	-24											Parietal Inf	R	-2.43	34	-46	40
Rolandic Oper	L	2.68	-38	2	16											Hippocampus	R	-2.47	26	-22	-16											Cingulum Ant	R	-2.43	2	26	-8
Precentral	L	2.64	-46	10	32											Insula	R	-2.47	42	2	0											Front Inf Orb	R	-2.43	26	34	-8
Insula	R	2.62	42	-14	8											Cingulum Mid	R	-2.47	2	-22	40											Temporal Mid	R	-2.44	58	-30	-8
Temporal Sup	R	2.62	58	-22	8											Hippocampus	R	-2.48	34	-14	-16											Heschl	R	-2.46	42	-30	8
Angular	R	2.6	50	-54	24											Temporal Mid	R	-2.51	50	-22	-16											Temporal Inf	R	-2.46	42	-46	-16
Angular	R	2.55	42	-54	32											Cingulum Mid	L	-2.51	-6	-14	48											Cingulum Mid	R	-2.47	10	-22	32
Front Inf Tri	L	2.52	-54	18	24											Rolandic Oper	R	-2.52	50	-6	16											Hippocampus	R	-2.47	26	-22	-16
Front Inf Ope	L	2.51	-38	10	8											Thalamus	R	-2.52	10	-22	0											Front Inf Orb	R	-2.48	34	34	-8
Rolandic Oper	L	2.5	-46	2	16											Temporal Mid	R	-2.54	66	-14	-16											Cingulum Mid	R	-2.49	10	-14	32
Front Inf Tri	L	2.46	-46	18	24											Putamen	R	-2.54	34	-14	0											Temporal Mid	R	-2.49	58	-14	-8
Front Inf Tri	L	2.46	-46	18	16											Lingual	R	-2.55	18	-38	0											Temporal Inf	R	-2.5	50	-30	-24
Temporal Mid	R	2.43	50	-54	16											Temporal Mid	R	-2.56	50	-6	-16											ParaHippocamp	R	-2.5	18	2	-24
Front Inf Ope	L	2.42	-38	18	8											Supp Motor Ar	R	-2.57	2	-6	48											Temporal Mid	R	-2.5	58	-22	0
Heschl	R	2.37	58	-14	8											Thalamus	R	-2.57	18	-30	0											Rolandic Oper	R	-2.53	42	-22	16
Postcentral	R	2.35	58	-14	24											Hippocampus	R	-2.57	18	-6	-16											Occipital Mid	R	-2.56	26	-62	32
Rolandic Oper	L	2.35	-54	2	16											Cingulum Mid	R	-2.58	2	-14	32											Front Inf Tri	R	-2.56	58	34	8
Insula	L	2.35	-30	10	8											Front Med Orb	R	-2.59	2	26	-16											Front Inf Tri	R	-2.57	58	26	8
Precentral	L	2.34	-62	2	24											Cingulum Ant	L	-2.6	-6	26	16											Front Med Orb	R	-2.58	2	26	-16
Precentral	L	2.33	-54	10	40											Cingulum Mid	L	-2.61	-6	-14	40											Subgenual	R	-2.58	26	10	-16
Angular	R	2.3	42	-54	24											Insula	R	-2.61	42	10	8											Putamen	R	-2.6	18	10	0
																Cingulum Mid	R	-2.61	2	-14	48											Front Inf Tri	R	-2.63	58	18	8
																Hippocampus	R	-2.64	34	-6	-16											Rolandic Oper	R	-2.65	58	2	8
																Temporal Mid	R	-2.65	50	-14	-16											Thalamus	R	-2.65	10	-14	0
																Thalamus	R	-2.67	18	-6	0											Subgenual	R	-2.65	2	18	-16
																Cingulum Ant	R	-2.68	2	26	-8											Front Inf Orb	R	-2.65	26	26	-24
																Amygdala	R	-2.7	26	-6	-16											Front Inf Tri	R	-2.66	50	34	0
																Cingulum Mid	R	-2.73	2	10	32											Putamen	R	-2.67	34	2	8
																Cingulum Ant	L	-2.74	-6	18	24											Fusiform	R	-2.67	34	-38	-16
																Cingulum Mid	R	-2.79	2	-14	40											Caudate	R	-2.7	18	2	16
																Cingulum Mid	L	-2.83	-6	2	40											Front Med Orb	R	-2.7	2	26	-24
																Rolandic Oper	R	-2.83	42	-6	16											Heschl	R	-2.7	58	-14	8
																Insula	R	-2.83	42	-6	0											Insula	R	-2.71	42	2	-8
																Cingulum Mid	L	-2.84	-6	-6	32											Putamen	R	-2.72	26	10	8
																Insula	R	-2.86	42	-14	16											Front Med Orb	R	-2.72	10	18	-24
																Pallidum	R	-2.86	26	-6	0											Hippocampus	R	-2.73	26	-14	-16
																Temporal Mid	R	-2.87	58	-14	-16											Caudate	R	-2.75	18	18	0
																Putamen	R	-2.88	26	-6	8											Insula	R	-2.75	42	-14	16
																Cingulum Mid	R	-2.9	2	2	40											Subgenual	R	-2.75	2	18	-8
																Cingulum Mid	L	-2.9	-6	-6	40											Hippocampus	R	-2.76	18	-6	-16
																Putamen	R	-2.92	34	-6	0											Cingulum Ant	R	-2.77	10	26	-8
																Cingulum Mid	R	-2.95	2	-6	32											Caudate	R	-2.78	18	-6	24
																Thalamus	R	-2.99	18	-22	0											Putamen	R	-2.79	26	2	8
																Cingulum Mid	R	-3.02	2	-6	40											Temporal Sup	R	-2.8	50	-22	8
																Insula	R	-3.04	42	-6	8											Insula	R	-2.81	34	10	8
																Thalamus	R	-3.05	18	-14	8											Thalamus	R	-2.81	18	-6	0
																Cingulum Ant	R	-3.06	2	10	24											Pallidum	R	-2.83	18	2	0
																Caudate	L	-3.09	-6	10	-8											Insula	R	-2.84	34	26	8
																Hippocampus	R	-3.1	26	-14	-16											Caudate	R	-2.85	10	2	8
																Thalamus	R	-3.12	10	-14	0											Front Sup Orb	R	-2.86	18	26	-24
																Subgenual	R	-3.13	2	18	-16											Temporal Mid	R	-2.86	58	-30	-16
																Cingulum Mid	R	-3.15	2	2	32											Front Inf Ope	R	-2.88	58	10	8
																Thalamus	R	-3.16	18	-22	8											Temporal Sup	R	-2.88	50	-14	-8
																Thalamus	R	-3.26	18	-14	0											Temporal Sup	R	-2.89	50	-6	-8
																Thalamus	R	-3.28	10	-6	0											Caudate	R	-2.89	10	18	0
																Putamen	R	-3.39	34	-6	8											Front Med Orb	R	-2.89	10	26	-24
																Caudate	L	-3.39	-6	10	8											Front Med Orb	R	-2.89	10	26	-16
																Subgenual	R	-3.53	2	18	-8											Front Inf Orb	R	-2.9	26	18	-16
																Putamen	R	-3.55	34	-14	8											ParaHippocamp	R	-2.91	26	-30	-16
																Caudate	L	-3.57	-6	10	0											ParaHippocamp	R	-2.91	34	-30	-16
																Caudate	L	-3.78	-6	18	-8											Insula	R	-2.92	34	26	-8
																Subgenual	R	-3.99	2	10	-8											Caudate	R	-2.93	10	10	0
																Caudate	L	-4.5	-6	18	0											Thalamus	R	-2.93	18	-14	8
																																Caudate	R	-2.93	18	10	8
																																Front Inf Orb	R	-2.95	26	26	-16
																																Putamen	R	-2.95	34	2	-8
																																Putamen	R	-2.96	26	2	-8
																																Front Inf Ope	R	-2.97	50	10	0
																																Insula	R	-2.99	42	-6	-8
																																Rolandic Oper	R	-3.01	50	-6	8
																																Putamen	R	-3.01	34	-6	8
																																Temporal Inf	R	-3.01	58	-38	-16
																																Front Inf Tri	R	-3.01	34	34	0
																																Putamen	R	-3.03	26	-6	8
																																Temporal Inf	R	-3.03	50	-30	-16
																																Front Sup Orb	R	-3.03	18	18	-24
																																Subgenual	R	-3.04	10	18	-16
																																Temporal Sup	R	-3.05	58	-14	0
																																Subgenual	R	-3.06	10	10	-16
																																Front Inf Tri	R	-3.07	50	18	0
																																Front Inf Tri	R	-3.07	42	34	8
																																Front Inf Tri	R	-3.07	50	34	8
																																Thalamus	R	-3.08	18	-22	16
																																Caudate	R	-3.08	18	-6	16
																																Temporal Sup	R	-3.1	50	-22	0
																																Putamen	R	-3.11	34	-6	-8
																																Thalamus	R	-3.11	18	-14	16
																																Insula	R	-3.11	50	2	0
																																Front Inf Tri	R	-3.12	50	26	0
																																ParaHippocamp	R	-3.13	26	-38	-8
																																Insula	R	-3.14	42	-6	8
																																Front Med Orb	R	-3.14	18	26	-16
																																Thalamus	R	-3.14	10	-14	16
																																Putamen	R	-3.15	26	18	0
																																Rolandic Oper	R	-3.16	50	2	8
																																ParaHippocamp	R	-3.17	34	-38	-8
																																Temporal Inf	R	-3.18	42	-30	-16
																																Thalamus	R	-3.19	18	-22	0
																																Putamen	R	-3.19	26	10	0
																																Insula	R	-3.21	42	10	8
																																Thalamus	R	-3.22	18	-22	8
																																Subgenual	R	-3.29	18	10	-16
																																Hippocampus	R	-3.3	34	-30	-8
																																Heschl	R	-3.31	50	-14	8
																																Insula	R	-3.32	34	18	8
																																Temporal Inf	R	-3.33	42	-38	-16
																																Pallidum	R	-3.33	26	-6	0
																																Insula	R	-3.35	34	18	-8
																																Caudate	R	-3.37	10	10	-8
																																Hippocampus	R	-3.37	26	-30	-8
																																Front Inf Ope	R	-3.37	50	10	8
																																Front Inf Tri	R	-3.38	50	18	8
																																Insula	R	-3.39	42	2	8
																																Heschl	R	-3.4	42	-22	8
																																Temporal Inf	R	-3.42	50	-38	-16
																																Pallidum	R	-3.45	26	2	0
																																Insula	R	-3.53	50	-6	0
																																Putamen	R	-3.55	18	10	-8
																																Insula	R	-3.55	42	2	0
																																Putamen	R	-3.56	34	2	0
																																Putamen	R	-3.58	34	-6	0
																																Insula	R	-3.61	42	18	8
																																Thalamus	R	-3.61	18	-14	0
																																Putamen	R	-3.64	26	18	-8
																																Insula	R	-3.65	42	-14	8
																																Front Inf Tri	R	-3.65	42	34	0
																																Front Med Orb	R	-3.67	18	18	-16
																																Temporal Sup	R	-3.69	50	-14	0
																																Putamen	R	-3.71	26	10	-8
																																Insula	R	-3.75	42	-6	0
																																Insula	R	-3.81	42	10	0
																																Caudate	R	-3.82	18	18	-8
																																Putamen	R	-3.82	34	-14	8
																																Caudate	R	-3.92	10	18	-8
																																Thalamus	R	-4.05	26	-22	0
																																Putamen	R	-4.06	34	-14	0
																																Insula	R	-4.07	42	-14	0
																																Insula	R	-4.09	42	18	0
																																Front Inf Tri	R	-4.12	42	26	8
																																Insula	R	-4.3	34	26	0
																																Front Inf Tri	R	-4.32	50	26	8
																																Front Inf Tri	R	-4.69	42	26	0

## Sheet: Atonal_MemorizedVsNovel_5_8_Hz
Tone 1								Tone 2								Tone 3								Tone 4								Tone 5
			MNI coordinates								MNI coordinates								MNI coordinates								MNI coordinates								MNI coordinates
Brain region	Hemisphere	T-stat	X	Y	Z			Brain region	Hemisphere	T-stat	X	Y	Z			Brain region	Hemisphere	T-stat	X	Y	Z			Brain region	Hemisphere	T-stat	X	Y	Z			Brain region	Hemisphere	T-stat	X	Y	Z
Precuneus	R	4.02	10	-62	16			Precuneus	L	4.1	-6	-46	16			Precuneus	R	3.4	18	-62	40			Calcarine	L	5.09	-14	-70	16			Caudate	L	3	-14	18	16
Calcarine	R	4	10	-62	8			Tempr Pol Mid	R	3.98	34	10	-40			Occipital Sup	L	3.17	-22	-70	32			Cuneus	L	4.98	-6	-70	24			Front Inf Tri	L	2.85	-30	18	24
Calcarine	R	3.88	10	-70	16			Tempr Pol Sup	R	3.98	34	10	-32			Precuneus	R	3.14	18	-62	32			Calcarine	L	4.94	-6	-70	16			Caudate	L	2.67	-14	18	8
Lingual	R	3.84	10	-70	8			Temporal Inf	R	3.98	42	10	-40			Parietal Sup	R	3.03	18	-62	48			Calcarine	L	4.72	-14	-78	16			Front Mid	L	2.56	-38	26	40
Calcarine	R	3.82	18	-62	16			Tempr Pol Mid	R	3.92	42	10	-32			Lingual	L	2.92	-14	-54	0			Cuneus	L	4.68	-14	-70	24			Front Inf Tri	L	2.55	-30	26	24
Calcarine	R	3.73	2	-62	16			Cingulum Post	R	3.88	2	-46	24			Precuneus	R	2.88	10	-62	40			Precuneus	L	4.6	-6	-62	24			Caudate	L	2.4	-6	18	0
Lingual	R	3.72	2	-70	8			Tempr Pol Mid	R	3.87	34	18	-40			Precuneus	L	2.87	-14	-46	8			Calcarine	L	4.36	-6	-78	16			Caudate	L	2.38	-14	10	16
Calcarine	R	3.72	18	-70	16			Temporal Inf	R	3.82	50	10	-40			Precuneus	R	2.82	10	-62	32			Precuneus	L	4.28	-14	-62	24			Front Mid	L	2.34	-30	18	32
Lingual	R	3.65	10	-62	0			Front Med Orb	R	3.8	18	26	-16			Precuneus	R	2.79	10	-62	48			Cuneus	L	4.26	-6	-78	24			Front Mid	L	2.34	-30	26	32
Lingual	R	3.59	2	-70	0			Fusiform	R	3.77	34	2	-40			Precuneus	R	2.73	10	-54	40			Calcarine	L	4.25	-6	-62	16			Thalamus	R	-2.44	18	-30	8
Calcarine	R	3.56	2	-70	16			Temporal Inf	R	3.76	42	2	-40			Precuneus	L	2.71	-22	-46	8			Calcarine	L	4.03	-14	-70	8			Temporal Mid	R	-2.45	58	-14	-8
Cingulum Post	L	3.52	-6	-46	24			Temporal Inf	R	3.72	42	2	-32			Cingulum Post	R	2.71	10	-54	32			Precuneus	L	3.97	-6	-62	32			Temporal Mid	R	-2.46	58	-22	0
Lingual	L	3.5	-6	-62	0			Tempr Pol Sup	R	3.7	34	18	-32			Parietal Sup	R	2.71	18	-70	48			Cuneus	L	3.89	-14	-78	24			Temporal Sup	R	-2.48	58	-6	0
Cingulum Post	R	3.5	2	-46	24			Front Sup Orb	R	3.69	18	26	-24			Cingulum Post	L	2.68	-6	-46	24			Calcarine	L	3.89	-14	-78	8			Temporal Mid	R	-2.5	58	-22	-8
Calcarine	R	3.46	18	-62	8			Cingulum Post	L	3.67	-6	-46	24			Occipital Sup	L	2.67	-22	-62	32			Calcarine	L	3.85	-6	-70	8			Postcentral	R	-2.52	58	-14	16
Calcarine	R	3.45	18	-70	8			Tempr Pol Sup	R	3.67	26	18	-32			Precuneus	R	2.67	18	-54	40			Calcarine	L	3.85	-14	-62	16			Rolandic Oper	R	-2.55	50	-22	16
Cingulum Mid	L	3.43	-6	-46	32			Tempr Pol Mid	R	3.64	42	18	-40			Precuneus	R	2.66	2	-46	40			Precuneus	L	3.81	-6	-70	32			Putamen	R	-2.57	34	-6	0
Precuneus	R	3.41	10	-54	8			Front Inf Orb	R	3.62	26	26	-16			Precuneus	R	2.6	2	-54	40			Precuneus	L	3.62	-6	-54	32			Thalamus	R	-2.58	18	-14	0
Lingual	R	3.39	18	-70	0			Tempr Pol Mid	R	3.61	50	10	-32			Lingual	L	2.59	-6	-54	0			Caudate	L	3.56	-6	18	-8			Temporal Mid	R	-2.63	66	-14	0
Lingual	R	3.36	10	-70	0			Fusiform	R	3.52	34	-6	-32			Hippocampus	L	2.58	-22	-38	8			Cuneus	L	3.55	-14	-70	32			Insula	R	-2.64	42	-6	8
Lingual	L	3.35	-6	-70	0			Tempr Pol Sup	R	3.52	26	10	-32			Precuneus	R	2.57	2	-54	48			Calcarine	L	3.55	-14	-86	16			Heschl	R	-2.64	58	-14	8
Lingual	L	3.33	-6	-62	8			Tempr Pol Mid	R	3.51	42	18	-32			Precuneus	R	2.56	10	-54	48			Cuneus	L	3.53	-14	-62	32			Rolandic Oper	R	-2.68	50	-6	8
Precuneus	L	3.32	-6	-54	16			Tempr Pol Mid	R	3.46	26	10	-40			Lingual	R	2.54	10	-62	0			Calcarine	L	3.51	-6	-78	8			Thalamus	R	-2.72	10	-22	0
Cuneus	R	3.31	18	-62	24			Temporal Inf	R	3.45	42	-6	-32			Precuneus	R	2.53	2	-46	48			Precuneus	L	3.49	-6	-54	24			Insula	R	-2.8	50	-6	0
Precuneus	R	3.29	18	-54	24			Front Med Orb	R	3.44	18	18	-16			Precuneus	R	2.49	10	-70	48			Precuneus	L	3.35	-6	-46	40			Insula	R	-2.88	42	-6	0
Cuneus	R	3.29	10	-70	24			Front Inf Orb	R	3.42	26	26	-24			Lingual	L	2.47	-14	-46	0			Precuneus	L	3.32	-14	-54	24			Temporal Sup	R	-2.91	50	-14	-8
Cingulum Post	R	3.27	10	-46	32			Tempr Pol Sup	R	3.39	34	26	-32			Calcarine	L	2.47	-22	-54	8			Precuneus	L	3.31	-6	-54	40			Temporal Sup	R	-2.93	50	-22	8
Lingual	R	3.25	2	-78	0			Tempr Pol Sup	R	3.34	34	10	-24			Temporal Sup	L	2.46	-46	-38	8			Lingual	L	3.24	-6	-62	8			Thalamus	R	-3.05	18	-22	0
Precuneus	L	3.25	-6	-54	24			Tempr Pol Mid	R	3.32	50	18	-32			Lingual	R	2.46	18	-70	0			Occipital Sup	L	3.22	-22	-70	24			Thalamus	R	-3.19	18	-22	8
Lingual	L	3.25	-14	-62	-8			Precuneus	L	3.32	-6	-46	8			Precuneus	L	2.45	-6	-46	8			Calcarine	L	3.2	-22	-70	8			Temporal Sup	R	-3.2	50	-22	0
Lingual	L	3.24	-14	-70	0			Front Inf Orb	R	3.31	34	18	-24			Precuneus	L	2.45	-14	-54	24			Occipital Sup	L	3.2	-22	-78	16			Temporal Sup	R	-3.3	58	-14	0
Calcarine	R	3.24	2	-78	8			Cingulum Mid	R	3.29	2	18	32			Parietal Sup	R	2.44	18	-70	40			Precuneus	R	3.19	2	-54	48			Rolandic Oper	R	-3.39	42	-22	16
Lingual	R	3.22	18	-78	-8			Precuneus	L	3.26	-6	-54	8			Cingulum Mid	R	2.43	2	-38	40			Precuneus	R	3.19	2	-54	40			Rolandic Oper	R	-3.47	50	-14	16
Precuneus	R	3.21	10	-54	16			Cingulum Mid	R	3.25	2	26	32			Precuneus	L	2.42	-6	-46	16			Cuneus	L	3.18	-6	-78	32			Insula	R	-3.48	42	-14	16
Precuneus	R	3.21	10	-54	24			Temporal Mid	R	3.25	50	2	-32			Cuneus	L	2.39	-14	-62	32			Precuneus	L	3.1	-6	-62	40			Thalamus	R	-3.5	26	-22	0
Cingulum Post	R	3.2	10	-46	24			ParaHippocamp	R	3.25	26	2	-32			Occipital Mid	R	2.39	26	-86	16			Precuneus	L	3.1	-6	-46	48			Heschl	R	-3.59	42	-22	8
Lingual	L	3.19	-6	-54	0			Front Inf Orb	R	3.24	26	34	-8			Precuneus	R	2.39	18	-62	56			Precuneus	L	3.08	-6	-54	48			Heschl	R	-3.77	50	-14	8
Lingual	L	3.19	-14	-78	0			Temporal Inf	R	3.23	50	2	-40			Cingulum Mid	R	2.39	2	-46	32			Front Sup Orb	L	3.06	-14	26	-16			Temporal Sup	R	-4.02	50	-14	0
Calcarine	L	3.18	-6	-70	8			Cingulum Ant	R	3.23	2	26	24			Calcarine	R	2.37	18	-78	8			Occipital Sup	L	3.05	-22	-70	32			Putamen	R	-4.07	34	-14	8
Lingual	R	3.17	18	-70	-8			Front Inf Orb	R	3.23	26	18	-24			Lingual	L	2.36	-14	-54	-8			Cuneus	L	3.02	-14	-86	24			Putamen	R	-4.1	34	-14	0
Precuneus	R	3.16	18	-54	16			Precuneus	L	3.18	-6	-54	16			Precuneus	R	2.36	2	-62	48			Calcarine	L	2.97	-14	-86	8			Insula	R	-4.25	42	-14	0
Lingual	L	3.12	-6	-62	-8			Front Sup Orb	R	3.18	18	18	-24			Occipital Sup	L	2.35	-22	-78	32			Precuneus	R	2.94	2	-62	24			Insula	R	-4.37	42	-14	8
Cuneus	R	3.11	18	-70	24			Front Inf Orb	R	3.17	26	10	-24			Temporal Sup	L	2.33	-46	-38	16			Precuneus	R	2.93	2	-46	48
Calcarine	R	3.11	2	-86	0			Tempr Pol Sup	R	3.13	42	10	-24			Precuneus	R	2.33	10	-70	40			Cingulum Mid	R	2.89	2	-54	32
Lingual	L	3.11	-14	-54	-8			Temporal Inf	R	3.13	42	-14	-32			Calcarine	R	2.33	10	-62	8			Cuneus	L	2.87	-6	-86	24
Precuneus	R	3.1	10	-62	24			Tempr Pol Sup	R	3.09	42	18	-24			Cuneus	R	2.32	18	-62	24			Cingulum Mid	L	2.86	-6	-38	48
Calcarine	R	3.1	2	-86	8			Fusiform	R	3.09	34	-6	-40			Precuneus	R	2.32	2	-62	40			Precuneus	R	2.86	2	-62	32
Lingual	L	3.1	-22	-70	0			Cingulum Mid	R	3.08	10	2	40			Parietal Inf	L	2.32	-30	-46	40			Cuneus	L	2.82	-6	-86	16
Lingual	R	3.09	18	-78	0			Fusiform	R	3.03	42	-6	-40			Thalamus	L	2.31	-14	-22	16			Front Med Orb	L	2.82	-6	18	-16
Lingual	L	3.08	-6	-78	0			Cingulum Ant	R	3.02	2	18	24			Occipital Sup	L	2.3	-22	-78	40			Cuneus	L	2.81	-14	-78	32
Cingulum Mid	R	3.05	18	-46	32			Fusiform	R	3.02	34	-14	-32			ParaHippocamp	R	-2.37	26	-22	-24			Cingulum Mid	L	2.8	-6	-38	40
Calcarine	L	3.05	-6	-62	16			Cingulum Mid	R	2.99	2	18	40			Hippocampus	R	-2.38	18	-30	-8			Precuneus	L	2.79	-6	-54	16
Precuneus	L	3.03	-6	-54	8			Fusiform	R	2.99	26	2	-40			Thalamus	R	-2.38	18	-30	0			Occipital Sup	L	2.79	-22	-62	32
Lingual	L	3.03	-6	-70	-8			ParaHippocamp	R	2.96	26	-6	-32			Thalamus	R	-2.38	18	-22	0			Calcarine	R	2.78	2	-62	16
Lingual	R	3.02	10	-54	0			Front Inf Orb	R	2.96	34	26	-24			Temporal Inf	R	-2.46	42	-22	-24			Caudate	L	2.77	-6	18	0
Lingual	L	3.01	-22	-62	0			Fusiform	R	2.96	42	-14	-24			Hippocampus	R	-2.51	26	-22	-16			Calcarine	L	2.75	-14	-62	8
Cingulum Post	R	3.01	10	-54	32			Amygdala	R	2.94	26	2	-24			ParaHippocamp	R	-2.63	34	-22	-24			Precuneus	L	2.75	-14	-70	40
Precuneus	R	2.99	2	-54	24			Tempr Pol Sup	R	2.91	42	26	-32			Hippocampus	R	-2.68	26	-14	-16			Precuneus	R	2.71	2	-46	40
Calcarine	R	2.98	2	-94	8			Front Inf Orb	R	2.9	34	26	-16			Hippocampus	R	-2.68	34	-22	-16			Precuneus	R	2.7	2	-62	48
Calcarine	R	2.98	2	-78	16			Insula	R	2.9	34	26	0			Hippocampus	R	-2.73	34	-14	-16			Precuneus	R	2.7	2	-54	24
Calcarine	R	2.98	10	-78	8			Front Med Orb	R	2.88	18	34	-16											Occipital Sup	L	2.69	-22	-78	24
Lingual	L	2.97	-14	-62	0			Cingulum Mid	R	2.88	10	-6	40											Precuneus	L	2.69	-6	-54	56
Fusiform	R	2.95	26	-78	-8			Cingulum Ant	R	2.87	2	26	16											Cuneus	R	2.67	2	-70	24
Lingual	L	2.93	-14	-70	-8			Cingulum Mid	R	2.87	2	10	32											Lingual	R	2.65	18	-62	-8
Lingual	L	2.88	-6	-78	-8			Front Inf Orb	R	2.84	26	18	-16											Precuneus	R	2.65	2	-62	40
Fusiform	L	2.88	-22	-62	-8			Supp Motor Ar	R	2.83	10	2	48											Front Med Orb	L	2.64	-14	18	-16
Cuneus	R	2.85	2	-70	24			Front Sup Med	R	2.83	2	26	40											Precuneus	L	2.62	-6	-62	48
Calcarine	L	2.82	-6	-78	8			Insula	R	2.83	34	26	8											Subgenual	L	2.62	-6	10	-16
Precuneus	L	2.8	-6	-54	32			Cingulum Post	R	2.83	10	-46	24											Precuneus	L	2.6	-6	-70	40
Calcarine	R	2.8	10	-78	16			Cingulum Mid	R	2.82	2	10	40											Cingulum Mid	L	2.59	-6	-46	32
Cingulum Post	R	2.8	10	-46	16			Frontal Sup	L	2.82	-14	58	0											Precuneus	L	2.58	-6	-46	56
Calcarine	L	2.78	-6	-86	0			Front Sup Orb	R	2.82	18	34	-24											Putamen	L	2.54	-14	18	-8
Precuneus	R	2.77	2	-62	24			Cingulum Mid	R	2.8	10	2	32											Cingulum Mid	R	2.52	2	-38	48
Cingulum Mid	R	2.77	2	-46	32			Precuneus	R	2.79	2	-54	24											Occipital Sup	L	2.52	-22	-78	32
Lingual	R	2.76	26	-78	-16			Temporal Inf	R	2.77	50	-6	-32											Precuneus	R	2.5	2	-46	56
Calcarine	L	2.75	-6	-70	16			Fusiform	R	2.77	34	-14	-24											Caudate	L	2.5	-6	10	-8
Calcarine	L	2.73	-14	-78	8			Caudate	R	2.76	18	26	0											Paracentr Lob	L	2.5	-6	-38	56
Precuneus	R	2.73	10	-46	8			Front Inf Tri	R	2.76	34	34	8											Precuneus	R	2.49	2	-54	56
Lingual	R	2.72	18	-62	0			Front Sup Med	L	2.75	-6	58	0											Subgenual	R	2.48	2	10	-8
Calcarine	R	2.71	18	-54	8			Frontal Sup	L	2.75	-14	50	0											Calcarine	R	2.47	2	-70	16
Lingual	R	2.7	10	-78	0			Insula	R	2.74	34	26	-8											Precuneus	L	2.47	-6	-62	56
Occipital Sup	R	2.7	26	-78	24			Cingulum Mid	R	2.72	10	-6	48											Lingual	R	2.45	10	-62	0
Lingual	L	2.69	-14	-78	-8			Tempr Pol Sup	R	2.71	50	18	-24											Cuneus	L	2.4	-22	-62	24
Fusiform	L	2.68	-22	-62	-16			Front Inf Orb	R	2.71	42	26	-16											Front Med Orb	L	2.39	-6	26	-16
Fusiform	L	2.66	-22	-70	-8			Cingulum Ant	R	2.71	2	34	24											Front Inf Orb	L	2.37	-22	34	-16
Calcarine	R	2.65	2	-94	0			Cingulum Post	R	2.7	10	-46	16											Lingual	R	2.36	18	-70	-8
Precuneus	R	2.64	18	-62	32			Front Sup Med	R	2.7	2	34	32											Lingual	R	2.35	10	-54	0
Precuneus	L	2.64	-6	-62	24			Front Inf Tri	R	2.69	34	34	0											Precuneus	R	2.35	10	-54	48
Calcarine	L	2.6	-14	-70	8			Insula	R	2.67	34	18	-16											Precuneus	R	2.33	2	-62	56
Calcarine	R	2.58	10	-94	0			Front Sup Med	L	2.66	-6	66	8											Calcarine	L	2.33	-6	-86	8
Cingulum Mid	L	2.58	-6	-38	32			Ventr Med PFC	R	2.65	2	50	-8											Parietal Sup	L	2.32	-14	-54	56
Cuneus	R	2.57	2	-86	16			Front Med Orb	R	2.65	10	26	-24											Caudate	L	2.31	-14	26	0
SupraMarginal	R	2.57	50	-46	32			Front Inf Orb	R	2.64	42	18	-16											Caudate	L	2.31	-6	10	0
Calcarine	R	2.55	18	-78	16			Cingulum Post	R	2.64	10	-46	32
Calcarine	R	2.55	2	-86	-8			Precuneus	L	2.63	-6	-54	24
Lingual	R	2.55	26	-70	-8			Fusiform	R	2.63	26	-6	-40
Precuneus	L	2.55	-14	-54	24			Cingulum Mid	R	2.62	10	10	40
Occipital Sup	R	2.54	18	-78	24			Cingulum Mid	R	2.62	10	10	32
Calcarine	R	2.53	26	-70	8			Front Med Orb	R	2.62	10	26	-16
Calcarine	R	2.52	18	-78	8			Cingulum Mid	L	2.61	-6	34	32
Calcarine	R	2.51	10	-86	0			Cingulum Mid	R	2.61	10	-6	32
Calcarine	R	2.51	10	-102	0			Lingual	L	2.6	-6	-54	0
Occipital Inf	R	2.5	26	-86	-8			Tempr Pol Sup	R	2.58	42	26	-24
Occipital Sup	R	2.5	10	-102	8			Front Med Orb	R	2.58	10	18	-24
Lingual	L	2.49	-6	-86	-8			Cingulum Ant	L	2.58	-6	42	0
SupraMarginal	R	2.46	50	-46	24			Temporal Mid	R	2.57	50	-14	-24
Cuneus	R	2.46	2	-78	24			Front Inf Tri	R	2.57	42	26	0
Calcarine	L	2.45	-14	-86	8			Ventr Med PFC	L	2.56	-6	42	-8
Precuneus	L	2.45	-6	-46	40			Cingulum Post	R	2.56	10	-38	16
Calcarine	L	2.43	-14	-62	8			Front Sup Med	L	2.56	-6	58	8
Occipital Mid	R	2.42	26	-86	0			Insula	R	2.55	34	18	-8
Lingual	R	2.42	10	-78	-8			Putamen	R	2.55	26	18	-8
Calcarine	R	2.41	10	-94	8			Front Sup Med	L	2.55	-6	66	0
Calcarine	L	2.39	-6	-94	0			Front Sup Orb	L	2.53	-22	58	-8
Calcarine	L	2.39	-14	-86	0			Front Med Orb	L	2.51	-6	50	-16
Angular	R	2.39	58	-54	24			Front Sup Orb	L	2.51	-14	42	-16
Angular	R	2.38	42	-54	32			Cingulum Mid	L	2.5	-6	26	32
Angular	R	2.38	34	-54	32			Cingulum Post	R	2.5	10	-38	32
Lingual	R	2.38	26	-86	-16			Temporal Mid	R	2.5	58	2	-32
Calcarine	L	2.37	-6	-78	16			Cingulum Mid	R	2.49	2	-38	32
Precuneus	R	2.36	18	-54	40			Front Sup Orb	L	2.49	-14	50	-16
Precuneus	L	2.36	-14	-62	24			Cingulum Ant	R	2.49	2	34	16
Calcarine	R	2.35	10	-86	8			Cingulum Mid	R	2.48	2	-46	32
Lingual	R	2.33	18	-86	-8			Cingulum Mid	R	2.48	10	-14	40
Occipital Sup	R	2.33	26	-70	24			Temporal Inf	R	2.47	50	-14	-32
Calcarine	L	2.32	-6	-86	8			Front Mid	L	2.47	-22	50	0
Temporal Inf	L	2.31	-38	-70	-8			Ventr Med PFC	R	2.46	10	66	-8
Occipital Mid	R	2.31	34	-86	8			Cingulum Mid	R	2.46	10	-14	32
Cuneus	R	2.3	10	-78	24			Tempr Pol Sup	R	2.45	50	18	-16
								Tempr Pol Sup	R	2.45	50	10	-24
								Front Mid Orb	R	2.45	26	34	-16
								Insula	R	2.45	42	18	-8
								Precuneus	L	2.45	-14	-46	8
								Supp Motor Ar	R	2.43	10	-6	56
								Cingulum Mid	R	2.43	2	-30	32
								Cingulum Mid	R	2.42	10	-22	32
								Front Inf Orb	R	2.42	42	26	-8
								Front Med Orb	L	2.42	-6	42	-16
								Cingulum Ant	L	2.42	-6	50	8
								Insula	R	2.4	34	10	-16
								Front Mid Orb	L	2.4	-22	50	-16
								Hippocampus	R	2.39	34	-14	-16
								Front Inf Tri	R	2.39	42	34	8
								Cingulum Mid	R	2.38	2	2	40
								Cingulum Ant	R	2.38	10	26	16
								Supp Motor Ar	R	2.38	10	2	56
								Cingulum Ant	L	2.37	-6	34	24
								Front Sup Med	L	2.37	-6	50	0
								Cingulum Mid	R	2.36	10	-30	32
								Supp Motor Ar	R	2.36	18	2	48
								Front Sup Med	R	2.35	2	34	40
								Front Sup Med	L	2.35	-6	34	40
								Front Mid	R	2.35	34	34	16
								Ventr Med PFC	L	2.35	-6	58	-16
								Front Sup Med	L	2.34	-6	42	32
								Cingulum Mid	L	2.33	-6	26	40
								Cingulum Mid	R	2.33	2	-22	32
								Precuneus	L	2.33	-14	-54	16
								Front Med Orb	R	2.33	10	50	-16
								Cingulum Ant	R	2.33	2	10	24
								Cingulum Ant	L	2.33	-6	34	0
								Front Sup Med	R	2.33	2	66	8
								Front Sup Orb	L	2.32	-14	58	-8
								Frontal Sup	L	2.32	-14	58	8
								Frontal Sup	L	2.32	-14	66	0
								Subgenual	R	2.31	26	10	-16
								Ventr Med PFC	R	2.31	2	42	-8
