# Supplementary material for: Magnetoencephalography recordings reveal the spatiotemporal dynamics of recognition memory for complex versus simple auditory sequences
Source: Commun Biol. 2022 Nov 19;5:1272. doi: 10.1038/s42003-022-04217-8 (PMC9675809; doi:10.1038/s42003-022-04217-8)
Supplement: Supplementary file 8 — Supplementary Data 6 [file 42003_2022_4217_MOESM8_ESM.xlsx]

## Sheet: Correlation_Familiarity_Tonal
Tone 1								Tone 2								Tone 3								Tone 4								Tone 5
Brain region	Hemisphere	T-stat	MNI coordinates					Brain region	Hemisphere	T-stat	MNI coordinates					Brain region	Hemisphere	T-stat	MNI coordinates					Brain region	Hemisphere	T-stat	MNI coordinates					Brain region	Hemisphere	T-stat	MNI coordinates
			X	Y	Z						X	Y	Z						X	Y	Z						X	Y	Z						X	Y	Z
Front Sup Med	L	-0.25	-6	50	48			Cingulum Ant	L	-0.25	-6	34	8			Occipital Mid	L	0.34	-46	-70	24			Temporal Mid	L	0.35	-38	-70	16			Temporal Mid	L	0.3	-38	-70	16
Cingulum Ant	R	-0.25	2	34	0			Putamen	R	-0.25	34	-6	-8			Temporal Mid	L	0.33	-38	-62	16			Temporal Mid	L	0.33	-46	-70	16			Temporal Mid	L	0.28	-46	-70	16
Ventr Med PFC	L	-0.25	-6	66	-16			Cingulum Ant	R	-0.25	2	34	0			Temporal Mid	L	0.32	-46	-70	16			Occipital Mid	L	0.31	-46	-70	24			Occipital Mid	L	0.28	-46	-70	24
Cingulum Ant	R	-0.25	10	34	0			Thalamus	R	-0.25	26	-22	0			Temporal Mid	L	0.32	-38	-70	16			Temporal Mid	L	0.31	-38	-62	16			Lingual	L	0.26	-22	-62	0
Front Sup Med	L	-0.25	-6	50	16			Front Inf Ope	R	-0.25	42	10	16			Temporal Mid	L	0.29	-62	-54	8			Temporal Mid	L	0.3	-38	-70	8			Temporal Mid	L	0.25	-38	-70	8
Front Mid	R	-0.25	50	26	32			Cingulum Ant	L	-0.25	-6	34	16			Temporal Mid	L	0.29	-54	-62	16			Occipital Inf	L	0.27	-38	-86	-8
Front Sup Orb	L	-0.25	-14	42	-16			Cingulum Ant	L	-0.25	-6	26	16			Temporal Mid	L	0.29	-46	-62	16			Temporal Mid	L	0.27	-46	-62	8
Temporal Sup	R	-0.25	66	-6	0			Frontal Sup	R	-0.25	26	26	40			Temporal Mid	L	0.28	-38	-70	8			Lingual	L	0.26	-22	-62	0
Precentral	R	-0.25	42	2	32			Front Mid Orb	R	-0.25	34	58	-16			Occipital Inf	L	0.27	-38	-86	-8			Temporal Mid	L	0.25	-54	-54	16
Temporal Mid	R	-0.25	66	-14	0			Precentral	R	-0.25	50	2	40			Occipital Inf	L	0.26	-38	-86	-16			Front Mid	R	-0.26	34	34	32
Temporal Sup	R	-0.25	58	-6	0			Pallidum	R	-0.25	26	-6	0			Temporal Mid	L	0.26	-46	-62	8			Front Mid	R	-0.26	42	34	40
Cingulum Ant	L	-0.26	-6	42	16			Front Mid	R	-0.25	50	26	40			Temporal Mid	L	0.26	-54	-54	8			Front Mid	R	-0.26	34	34	48
Thalamus	R	-0.26	26	-22	0			Front Sup Med	R	-0.25	18	50	8			Occipital Inf	L	0.26	-30	-86	-16			Frontal Sup	R	-0.26	34	42	40
Cingulum Ant	L	-0.26	-6	34	8			Front Inf Tri	R	-0.26	42	18	24			Temporal Mid	L	0.26	-54	-54	16			Front Mid	R	-0.27	34	34	40
Postcentral	R	-0.26	66	-6	24			Caudate	R	-0.26	18	26	0			Temporal Mid	L	0.25	-46	-54	8			Front Mid	R	-0.28	42	42	32
Putamen	R	-0.26	34	-6	0			Front Mid	R	-0.26	34	34	40			Frontal Sup	R	-0.25	26	34	32			Front Mid	R	-0.29	34	42	32
Frontal Sup	R	-0.26	18	26	40			Front Mid Orb	R	-0.26	18	58	-16			Front Mid	R	-0.25	26	42	24
Front Mid	R	-0.26	34	18	48			Temporal Mid	R	-0.26	58	-14	-8			Temporal Sup	R	-0.25	50	-6	-8
Postcentral	R	-0.26	58	-14	16			Front Mid	R	-0.26	26	10	48			Temporal Sup	R	-0.25	58	-22	8
Front Mid	R	-0.26	26	10	48			Front Mid	R	-0.26	26	18	48			Frontal Sup	R	-0.26	34	58	0
Insula	R	-0.26	42	-6	0			Frontal Sup	L	-0.26	-22	-6	64			Postcentral	R	-0.26	58	-6	24
Ventr Med PFC	R	-0.26	2	66	-8			SupraMarginal	R	-0.26	66	-22	16			Front Mid	R	-0.26	34	26	40
Front Sup Med	R	-0.26	10	50	16			Front Inf Ope	R	-0.26	50	18	32			Precentral	R	-0.26	50	-6	24
Frontal Sup	R	-0.26	18	34	56			Insula	R	-0.26	50	-6	0			Front Mid	R	-0.26	34	34	40
Temporal Sup	R	-0.26	58	-14	0			Front Mid	R	-0.26	50	50	0			Rolandic Oper	R	-0.26	50	-6	16
Frontal Sup	R	-0.26	18	34	32			Front Sup Orb	R	-0.26	26	50	-8			Fusiform	R	-0.26	26	-78	-8
Front Mid	R	-0.26	34	10	48			Cingulum Ant	R	-0.26	2	42	0			Heschl	R	-0.26	58	-14	8
Insula	R	-0.26	42	-14	8			Temporal Mid	R	-0.26	66	-14	0			Temporal Sup	R	-0.26	66	-22	8
Ventr Med PFC	L	-0.26	-6	58	-8			Frontal Sup	R	-0.26	26	34	32			Rolandic Oper	R	-0.26	50	-14	16
Heschl	R	-0.26	50	-14	8			Thalamus	R	-0.26	10	-14	0			Lingual	R	-0.26	18	-62	-8
Front Sup Med	L	-0.26	-6	58	40			Precentral	L	-0.26	-22	-14	56			Insula	R	-0.27	42	-14	0
Front Mid	R	-0.27	26	18	48			Precentral	R	-0.26	42	2	40			Front Mid	R	-0.27	42	34	40
Heschl	R	-0.27	58	-14	8			Cingulum Ant	R	-0.27	10	34	-8			Frontal Sup	R	-0.27	26	50	8
Frontal Sup	R	-0.27	18	34	48			Frontal Sup	R	-0.27	34	58	0			Putamen	R	-0.27	34	-14	0
Cingulum Ant	L	-0.27	-6	42	0			Front Sup Med	L	-0.27	-6	50	16			SupraMarginal	R	-0.27	66	-22	16
Front Sup Med	R	-0.27	10	42	40			Cingulum Ant	R	-0.27	10	26	16			Temporal Mid	R	-0.27	50	-6	-16
Front Sup Med	R	-0.27	18	50	0			Insula	R	-0.27	42	-6	-8			Putamen	R	-0.27	34	-6	-8
Precentral	R	-0.27	50	2	32			Front Mid	R	-0.27	42	58	0			Heschl	R	-0.27	50	-14	8
Frontal Sup	R	-0.27	26	42	48			Front Mid	R	-0.27	34	26	32			Fusiform	R	-0.27	26	-70	-16
Cingulum Ant	R	-0.27	18	34	24			Temporal Sup	R	-0.27	50	-14	-8			Temporal Sup	R	-0.28	50	-14	0
Front Mid	R	-0.27	34	26	40			Insula	R	-0.27	42	2	8			Front Mid	R	-0.28	42	18	48
Front Med Orb	L	-0.27	-6	42	-16			Temporal Sup	R	-0.27	66	-22	8			Postcentral	R	-0.28	66	-14	24
Front Med Orb	R	-0.27	10	50	-24			Front Inf Ope	R	-0.27	42	18	32			Front Mid	R	-0.28	34	34	48
Cingulum Ant	R	-0.27	2	34	16			Caudate	L	-0.27	-14	2	24			Temporal Sup	R	-0.28	66	-14	8
Front Mid	R	-0.27	42	26	48			Postcentral	R	-0.27	66	-14	24			Temporal Sup	R	-0.28	50	-14	-8
Ventr Med PFC	L	-0.27	-6	42	-8			Front Mid	R	-0.27	42	26	40			Front Mid	R	-0.29	42	10	48
Front Med Orb	L	-0.27	-6	50	-16			Thalamus	R	-0.27	10	-22	0			Lingual	R	-0.29	18	-70	-8
Front Mid	R	-0.27	34	10	40			Thalamus	R	-0.27	18	-14	8			Postcentral	R	-0.29	58	-14	16
Frontal Sup	R	-0.27	18	42	48			Front Mid	R	-0.28	26	42	24			Insula	R	-0.29	42	-6	-8
Cingulum Ant	R	-0.27	10	34	16			Front Inf Ope	R	-0.28	50	10	24			Front Mid	R	-0.3	34	26	48
Cingulum Ant	R	-0.27	2	42	24			Caudate	L	-0.28	-14	10	24			Postcentral	R	-0.31	66	-14	16
Front Sup Orb	L	-0.27	-22	66	-8			Front Mid	R	-0.28	42	10	56			Front Mid	R	-0.33	34	18	40
Front Sup Orb	R	-0.27	18	50	-16			Precentral	R	-0.28	58	2	40			Temporal Mid	R	-0.35	50	-14	-16
Frontal Sup	R	-0.27	18	34	40			Heschl	R	-0.28	42	-22	8			Front Mid	R	-0.37	34	18	48
Insula	R	-0.27	50	-6	0			Temporal Mid	R	-0.28	58	-22	0
Precentral	R	-0.27	58	2	40			Cingulum Ant	R	-0.28	18	34	24
Front Inf Ope	R	-0.27	42	2	24			Thalamus	R	-0.28	10	-22	8
Front Mid	R	-0.28	26	18	40			Temporal Sup	R	-0.29	58	-22	8
Front Sup Med	R	-0.28	2	50	32			Rolandic Oper	R	-0.29	50	2	8
Front Mid	R	-0.28	42	26	40			Frontal Sup	L	-0.29	-14	10	48
Frontal Sup	R	-0.28	26	26	40			Front Inf Ope	R	-0.29	58	10	24
Thalamus	R	-0.28	18	-14	0			Postcentral	R	-0.29	66	-6	24
Putamen	R	-0.28	34	-14	8			Thalamus	R	-0.29	18	-14	0
Rolandic Oper	R	-0.28	58	2	8			Precentral	R	-0.29	50	2	32
Front Sup Med	R	-0.28	18	50	8			Cingulum Ant	R	-0.29	2	50	16
Front Med Orb	R	-0.28	10	42	-16			Insula	R	-0.29	42	-6	0
Thalamus	R	-0.28	18	-22	0			Postcentral	R	-0.29	58	-6	24
Temporal Sup	R	-0.28	50	-14	0			Temporal Sup	R	-0.29	58	-14	0
Postcentral	R	-0.28	66	-14	16			Rolandic Oper	R	-0.29	66	-6	8
Rolandic Oper	R	-0.28	50	-6	16			Front Mid Orb	R	-0.29	26	58	-16
Rolandic Oper	R	-0.28	50	-6	8			Ventr Med PFC	R	-0.29	10	50	-8
Ventr Med PFC	R	-0.28	2	58	-8			Postcentral	R	-0.29	66	2	16
Front Sup Med	R	-0.28	2	50	0			Putamen	R	-0.29	34	-6	8
Insula	R	-0.28	42	2	8			Rolandic Oper	R	-0.29	42	2	16
Front Med Orb	R	-0.28	2	42	-16			Frontal Sup	L	-0.29	-14	-6	56
Rolandic Oper	R	-0.28	42	2	16			Putamen	R	-0.29	34	-6	0
Front Sup Med	R	-0.29	10	42	32			Rolandic Oper	R	-0.29	58	-6	8
Frontal Sup	R	-0.29	26	34	48			Cingulum Ant	L	-0.3	-6	42	16
Cingulum Ant	R	-0.29	10	34	-8			Cingulum Ant	R	-0.3	10	34	0
Insula	R	-0.29	42	-14	0			Cingulum Ant	R	-0.3	10	42	0
Ventr Med PFC	R	-0.29	2	50	-8			Precentral	R	-0.3	42	2	32
Temporal Sup	R	-0.29	66	-14	8			Front Mid	R	-0.3	34	34	48
Rolandic Oper	R	-0.29	42	-6	16			Front Mid	R	-0.3	34	18	32
Front Med Orb	R	-0.29	2	50	-16			Front Mid	R	-0.3	42	26	48
Front Med Orb	R	-0.29	2	50	-24			Front Mid	R	-0.3	34	26	40
Front Mid	R	-0.29	26	34	40			Front Med Orb	R	-0.3	10	50	-16
Cingulum Ant	R	-0.29	2	50	16			Temporal Sup	R	-0.3	50	-22	8
Cingulum Ant	R	-0.29	2	34	-8			Cingulum Ant	R	-0.3	2	42	16
Front Mid	R	-0.29	42	10	48			Precentral	R	-0.3	50	10	32
Rolandic Oper	R	-0.29	58	-6	8			Precentral	R	-0.3	50	10	40
Front Mid	R	-0.3	34	18	32			Insula	R	-0.3	42	-14	16
Postcentral	R	-0.3	58	-6	16			Front Mid	R	-0.3	34	10	32
Front Inf Tri	R	-0.3	58	18	24			Precentral	R	-0.3	50	-6	24
Front Sup Orb	L	-0.3	-6	50	-24			Front Mid	R	-0.3	26	18	40
Front Med Orb	R	-0.3	10	50	-16			Frontal Sup	L	-0.3	-22	-6	56
Front Mid	R	-0.3	34	18	40			Frontal Sup	L	-0.3	-14	2	56
Front Sup Orb	L	-0.3	-14	66	-8			Front Sup Med	R	-0.3	18	50	0
Ventr Med PFC	R	-0.3	10	50	-8			Frontal Sup	L	-0.3	-22	2	56
Postcentral	R	-0.3	66	-6	16			Cingulum Ant	R	-0.3	2	42	8
Putamen	R	-0.3	34	-6	8			Putamen	R	-0.31	34	-14	8
Front Inf Tri	R	-0.3	50	18	24			Cingulum Ant	R	-0.31	10	34	16
Ventr Med PFC	L	-0.3	-6	66	-8			Postcentral	R	-0.31	66	-6	16
Rolandic Oper	R	-0.3	50	2	8			Front Mid	R	-0.31	42	18	56
Front Sup Med	R	-0.3	10	42	24			Heschl	R	-0.31	58	-14	8
Cingulum Ant	R	-0.31	10	50	0			Front Mid	R	-0.31	34	26	48
Rolandic Oper	R	-0.31	66	-6	8			Temporal Sup	R	-0.31	50	-22	0
Ventr Med PFC	R	-0.31	2	42	-8			Rolandic Oper	R	-0.31	50	-14	16
Front Sup Med	R	-0.31	2	42	32			Front Sup Orb	R	-0.31	18	50	-16
Front Mid	R	-0.31	50	26	40			Front Inf Ope	R	-0.31	42	2	24
Front Mid	R	-0.31	34	10	32			Insula	R	-0.31	42	-14	8
Insula	R	-0.31	42	-6	8			Front Mid	R	-0.31	42	18	40
Cingulum Ant	R	-0.31	10	42	0			Precentral	R	-0.32	58	10	40
Postcentral	R	-0.31	66	2	16			Front Mid	R	-0.32	50	18	48
Front Sup Med	R	-0.32	10	50	8			Temporal Sup	R	-0.32	50	-14	0
Cingulum Ant	R	-0.32	2	50	8			Insula	R	-0.32	42	-14	0
Precentral	R	-0.32	50	2	24			Front Mid	R	-0.32	50	18	40
Precentral	R	-0.32	58	2	32			Precentral	R	-0.32	58	2	16
Rolandic Oper	R	-0.32	50	2	16			Postcentral	R	-0.32	58	-14	16
Precentral	R	-0.32	50	10	48			Front Inf Tri	R	-0.32	42	10	24
Cingulum Ant	R	-0.33	2	42	0			Postcentral	R	-0.32	58	-6	16
Front Mid	R	-0.33	50	18	48			Rolandic Oper	R	-0.32	50	2	16
Putamen	R	-0.33	34	-14	0			Precentral	R	-0.32	58	2	32
Precentral	R	-0.33	58	2	16			Precentral	R	-0.32	58	10	32
Precentral	R	-0.34	58	10	40			Ventr Med PFC	R	-0.32	10	42	-8
Precentral	R	-0.34	58	2	24			Precentral	R	-0.32	50	2	24
Cingulum Ant	R	-0.34	2	42	16			Putamen	R	-0.33	34	-14	0
Front Inf Ope	R	-0.34	58	10	24			Insula	R	-0.33	42	-6	8
Front Inf Ope	R	-0.34	50	10	24			Heschl	R	-0.33	50	-14	8
Precentral	R	-0.34	50	10	40			Temporal Sup	R	-0.33	66	-14	8
Front Inf Ope	R	-0.34	50	18	32			Front Mid	R	-0.33	34	10	40
Front Inf Tri	R	-0.34	42	18	24			Rolandic Oper	R	-0.33	50	-6	8
Precentral	R	-0.35	42	10	40			Precentral	R	-0.33	58	2	24
Ventr Med PFC	R	-0.35	10	42	-8			Postcentral	R	-0.33	66	-14	16
Front Inf Tri	R	-0.35	42	10	24			Cingulum Ant	R	-0.34	10	42	16
Cingulum Ant	R	-0.35	10	42	16			Precentral	R	-0.34	42	10	32
Cingulum Ant	R	-0.35	2	42	8			Front Mid	R	-0.34	34	10	48
Precentral	R	-0.35	50	10	32			Rolandic Oper	R	-0.34	42	-6	16
Cingulum Ant	R	-0.36	10	42	8			Precentral	R	-0.34	50	10	48
Front Mid	R	-0.36	42	18	40			Rolandic Oper	R	-0.34	50	-6	16
Precentral	R	-0.36	42	10	32			Precentral	R	-0.34	66	2	24
Precentral	R	-0.36	58	10	32			Precentral	R	-0.35	42	10	40
Front Inf Ope	R	-0.36	42	18	32			Cingulum Ant	R	-0.35	10	42	8
Precentral	R	-0.36	66	2	24			Thalamus	R	-0.35	10	-30	8
Front Mid	R	-0.38	42	18	48			Front Mid	R	-0.36	34	18	48
Front Mid	R	-0.39	50	18	40			Front Mid	R	-0.36	42	10	48
								Front Mid	R	-0.37	34	18	40
								Front Mid	R	-0.4	42	18	48
